# Supplementary material for: Time-Resolved Proteome Analysis of Listeria monocytogenes during Infection Reveals the Role of the AAA+ Chaperone ClpC for Host Cell Adaptation
Source: mSystems. 2021 Aug 3;6(4):e00215-21. doi: 10.1128/mSystems.00215-21 (PMC8407217; doi:10.1128/mSystems.00215-21)
Supplement: DATA SET S1 [file msystems.00215-21-sd001.xlsx]

## Sheet: Legend
Excel Sheet	Description
01_wt_total	SILAC heavy and light data integrated for total protein abundances, wt strain, after infection of Caco2
02_ΔclpC_total	SILAC heavy and light data integrated for total protein abundances, ΔclpC mutant strain, after infection of Caco2
03_degradation	Protein degradation data (SILAC heavy) for both wt and ΔclpC mutant strain, after infection of Caco2
04_synthesis	Protein synthesis data (SILAC light) for both wt and ΔclpC mutant strain, after infection of Caco2
05_in_vitro_degradation	Protein degradation data (SILAC heavy) for both wt and ΔclpC mutant strain, in vitro data (shaker flask, no infection)
06_in_vitro_synthesis	Protein synthesis data (SILAC light) for both wt and ΔclpC mutant strain, in vitro data (shaker flask, no infection)
07_1D_HL	1D annotation enrichment analysis of delta HL (clpC/wt)
08_Fisher_HL	Fishers exact test of proteins with a significant delta HL
09_1D_ClpC	1D annotation enrichment analysis of pathways and categories with a shift in abundance (cumulative heavy and light) upon infection compared to time point 0 in the ΔclpC mutant strain
10_1D_WT	1D annotation enrichment analysis of pathways and categories with a shift in abundance (cumulative heavy and light) upon infection compared to time point 0 in the wt strain
11_1D_heavy	1D annotation enrichment analysis of pathways and categories whose corresponding heavy-labeled proteins change in abundance in the ΔclpC mutant when compared to the wt strain
12_1D_light	1D annotation enrichment analysis of pathways and categories whose corresponding light-labeled proteins change in abundance in the ΔclpC mutant when compared to the wt strain
Legend 01_wt_total
Column name	Description
Uniprot	Protein uniprot accession number
t0_wt_Set10	log2 Protein abundance (SILAC light + heavy) time point 0 (before infection), replicate name "Set 10"
t0_wt_Set12	log2 Protein abundance (SILAC light + heavy) time point 0 (before infection), replicate name "Set 12"
t0_wt_Set13	log2 Protein abundance (SILAC light + heavy) time point 0 (before infection), replicate name "Set 13"
t1_wt_Set10	log2 Protein abundance (SILAC light + heavy) time point 1, 0.5 hpi, replicate name "Set 10"
t1_wt_Set12	log2 Protein abundance (SILAC light + heavy) time point 1, 0.5 hpi, replicate name "Set 12"
t1_wt_Set13	log2 Protein abundance (SILAC light + heavy) time point 1, 0.5 hpi, replicate name "Set 13"
t2_wt_Set10	log2 Protein abundance (SILAC light + heavy) time point 2, 1 hpi, replicate name "Set 10"
t2_wt_Set12	log2 Protein abundance (SILAC light + heavy) time point 2, 1 hpi, replicate name "Set 12"
t2_wt_Set13	log2 Protein abundance (SILAC light + heavy) time point 2, 1 hpi, replicate name "Set 13"
t3_wt_Set10	log2 Protein abundance (SILAC light + heavy) time point 3, 1.5n hpi, replicate name "Set 10"
t3_wt_Set12	log2 Protein abundance (SILAC light + heavy) time point 3, 1.5 hpi, replicate name "Set 12"
t3_wt_Set13	log2 Protein abundance (SILAC light + heavy) time point 3, 1.5 hpi, replicate name "Set 13"
t4_wt_Set10	log2 Protein abundance (SILAC light + heavy) time point 4, 2 hpi, replicate name "Set 10"
t4_wt_Set12	log2 Protein abundance (SILAC light + heavy) time point 4, 2 hpi, replicate name "Set 12"
t4_wt_Set13	log2 Protein abundance (SILAC light + heavy) time point 4, 2 hpi, replicate name "Set 13"
t5_wt_Set10	log2 Protein abundance (SILAC light + heavy) time point 5, 4 hpi, replicate name "Set 10"
t5_wt_Set12	log2 Protein abundance (SILAC light + heavy) time point 5,4 hpi, replicate name "Set 12"
t5_wt_Set13	log2 Protein abundance (SILAC light + heavy) time point 5, 4 hpi, replicate name "Set 13"
t6_wt_Set10	log2 Protein abundance (SILAC light + heavy) time point 6, 6 hpi, replicate name "Set 10"
t6_wt_Set12	log2 Protein abundance (SILAC light + heavy) time point 6, 6 hpi, replicate name "Set 12"
t6_wt_Set13	log2 Protein abundance (SILAC light + heavy) time point 6,6 hpi, replicate name "Set 13"
t0_wt	mean log2 Protein abundance (SILAC light + heavy) time point 0 (before infection)
t1_wt	mean log2 Protein abundance (SILAC light + heavy) time point 1, 0.5 hpi
t2_wt	mean log2 Protein abundance (SILAC light + heavy) time point 2, 1 hpi
t3_wt	mean log2 Protein abundance (SILAC light + heavy) time point 3, 1.5 hpi
t4_wt	mean log2 Protein abundance (SILAC light + heavy) time point 4, 2 hpi
t5_wt	mean log2 Protein abundance (SILAC light + heavy) time point 5, 4 hpi
t6_wt	mean log2 Protein abundance (SILAC light + heavy) time point 6, 6 hpi
ANOVA Significant	"+" indicates, if a protein reached significance in the ANOVA test (FDR 0.05)
-Log10 ANOVA p value	negative log10 value of the ANOVA p-value
ANOVA q-value	q-value, derived from permutation-based FDR calculation based on p-values
GO	Gene Ontology terms
INTERPRO	INTERPRO protein family code
KEGG	KEGG protein lmo code
KEGG pathways	KEGG pathway names
KEGG pathway ID	KEGG pathway IDs
comparison to ΔclpC	pair-wise statistical analysis of ΔclpC mutant vs. wt strain using a moderated t-test (R package Limma)
p.adj_t0	adjusted p-value, ΔclpC mutant vs. wt, time point 0 (before infection)
p.adj_t1	adjusted p-value, ΔclpC mutant vs. wt, time point 1, 0.5 hpi
p.adj_t2	adjusted p-value, ΔclpC mutant vs. wt, time point 2, 1 hpi
p.adj_t3	adjusted p-value, ΔclpC mutant vs. wt, time point 3, 1.5 hpi
p.adj_t4	adjusted p-value, ΔclpC mutant vs. wt, time point 4, 2 hpi
p.adj_t5	adjusted p-value, ΔclpC mutant vs. wt, time point 5, 4 hpi
p.adj_t6	adjusted p-value, ΔclpC mutant vs. wt, time point 6, 6 hpi
p.value_t0	p-value, ΔclpC mutant vs. wt, time point 0 (before infection)
p.value_t1	p-value, ΔclpC mutant vs. wt, time point 1, 0.5 hpi
p.value_t2	p-value, ΔclpC mutant vs. wt, time point 2, 1 hpi
p.value_t3	p-value, ΔclpC mutant vs. wt, time point 3, 1.5 hpi
p.value_t4	p-value, ΔclpC mutant vs. wt, time point 4, 2 hpi
p.value_t5	p-value, ΔclpC mutant vs. wt, time point 5, 4 hpi
p.value_t6	p-value, ΔclpC mutant vs. wt, time point 6, 6 hpi
log2FC_t0	log2 fold-change, ΔclpC mutant vs. wt, time point 0 (before infection)
log2FC_t1	log2 fold-change, ΔclpC mutant vs. wt, time point 1, 0.5 hpi
log2FC_t2	log2 fold-change, ΔclpC mutant vs. wt, time point 2, 1 hpi
log2FC_t3	log2 fold-change, ΔclpC mutant vs. wt, time point 3, 1.5 hpi
log2FC_t4	log2 fold-change, ΔclpC mutant vs. wt, time point 4, 2 hpi
log2FC_t5	log2 fold-change, ΔclpC mutant vs. wt, time point 5, 4 hpi
log2FC_t6	log2 fold-change, ΔclpC mutant vs. wt, time point 6, 6 hpi
minimum.p.adj	minimum adjusted p-value across all time points
Legend 02_ΔclpC_total
Column name	Description
Uniprot	Protein uniprot accession number
t0_ΔclpC_Set10	log2 Protein abundance (SILAC light + heavy) time point 0 (before infection), replicate name "Set 10"
t0_ΔclpC_Set12	log2 Protein abundance (SILAC light + heavy) time point 0 (before infection), replicate name "Set 12"
t0_ΔclpC_Set13	log2 Protein abundance (SILAC light + heavy) time point 0 (before infection), replicate name "Set 13"
t1_ΔclpC_Set10	log2 Protein abundance (SILAC light + heavy) time point 1, 0.5 hpi, replicate name "Set 10"
t1_ΔclpC_Set12	log2 Protein abundance (SILAC light + heavy) time point 1, 0.5 hpi, replicate name "Set 12"
t1_ΔclpC_Set13	log2 Protein abundance (SILAC light + heavy) time point 1, 0.5 hpi, replicate name "Set 13"
t2_ΔclpC_Set10	log2 Protein abundance (SILAC light + heavy) time point 2, 1 hpi, replicate name "Set 10"
t2_ΔclpC_Set12	log2 Protein abundance (SILAC light + heavy) time point 2, 1 hpi, replicate name "Set 12"
t2_ΔclpC_Set13	log2 Protein abundance (SILAC light + heavy) time point 2, 1 hpi, replicate name "Set 13"
t3_ΔclpC_Set10	log2 Protein abundance (SILAC light + heavy) time point 3, 1.5n hpi, replicate name "Set 10"
t3_ΔclpC_Set12	log2 Protein abundance (SILAC light + heavy) time point 3, 1.5 hpi, replicate name "Set 12"
t3_ΔclpC_Set13	log2 Protein abundance (SILAC light + heavy) time point 3, 1.5 hpi, replicate name "Set 13"
t4_ΔclpC_Set10	log2 Protein abundance (SILAC light + heavy) time point 4, 2 hpi, replicate name "Set 10"
t4_ΔclpC_Set12	log2 Protein abundance (SILAC light + heavy) time point 4, 2 hpi, replicate name "Set 12"
t4_ΔclpC_Set13	log2 Protein abundance (SILAC light + heavy) time point 4, 2 hpi, replicate name "Set 13"
t5_ΔclpC_Set10	log2 Protein abundance (SILAC light + heavy) time point 5, 4 hpi, replicate name "Set 10"
t5_ΔclpC_Set12	log2 Protein abundance (SILAC light + heavy) time point 5,4 hpi, replicate name "Set 12"
t5_ΔclpC_Set13	log2 Protein abundance (SILAC light + heavy) time point 5, 4 hpi, replicate name "Set 13"
t6_ΔclpC_Set10	log2 Protein abundance (SILAC light + heavy) time point 6, 6 hpi, replicate name "Set 10"
t6_ΔclpC_Set12	log2 Protein abundance (SILAC light + heavy) time point 6, 6 hpi, replicate name "Set 12"
t6_ΔclpC_Set13	log2 Protein abundance (SILAC light + heavy) time point 6,6 hpi, replicate name "Set 13"
t0_ΔclpC	mean log2 Protein abundance (SILAC light + heavy) time point 0 (before infection)
t1_ΔclpC	mean log2 Protein abundance (SILAC light + heavy) time point 1, 0.5 hpi
t2_ΔclpC	mean log2 Protein abundance (SILAC light + heavy) time point 2, 1 hpi
t3_ΔclpC	mean log2 Protein abundance (SILAC light + heavy) time point 3, 1.5 hpi
t4_ΔclpC	mean log2 Protein abundance (SILAC light + heavy) time point 4, 2 hpi
t5_ΔclpC	mean log2 Protein abundance (SILAC light + heavy) time point 5, 4 hpi
t6_ΔclpC	mean log2 Protein abundance (SILAC light + heavy) time point 6, 6 hpi
ANOVA Significant	"+" indicates, if a protein reached significance in the ANOVA test (FDR 0.05)
-Log10 ANOVA p value	negative log10 value of the ANOVA p-value
ANOVA q-value	q-value, derived from permutation-based FDR calculation based on p-values
GO	Gene Ontology terms
INTERPRO	INTERPRO protein family code
KEGG	KEGG protein lmo code
KEGG pathways	KEGG pathway names
KEGG pathway ID	KEGG pathway IDs
comparison to wt	pair-wise statistical analysis of ΔclpC mutant vs. wt strain using a moderated t-test (R package Limma)
p.adj_t0	adjusted p-value, ΔclpC mutant vs. wt, time point 0 (before infection)
p.adj_t1	adjusted p-value, ΔclpC mutant vs. wt, time point 1, 0.5 hpi
p.adj_t2	adjusted p-value, ΔclpC mutant vs. wt, time point 2, 1 hpi
p.adj_t3	adjusted p-value, ΔclpC mutant vs. wt, time point 3, 1.5 hpi
p.adj_t4	adjusted p-value, ΔclpC mutant vs. wt, time point 4, 2 hpi
p.adj_t5	adjusted p-value, ΔclpC mutant vs. wt, time point 5, 4 hpi
p.adj_t6	adjusted p-value, ΔclpC mutant vs. wt, time point 6, 6 hpi
p.value_t0	p-value, ΔclpC mutant vs. wt, time point 0 (before infection)
p.value_t1	p-value, ΔclpC mutant vs. wt, time point 1, 0.5 hpi
p.value_t2	p-value, ΔclpC mutant vs. wt, time point 2, 1 hpi
p.value_t3	p-value, ΔclpC mutant vs. wt, time point 3, 1.5 hpi
p.value_t4	p-value, ΔclpC mutant vs. wt, time point 4, 2 hpi
p.value_t5	p-value, ΔclpC mutant vs. wt, time point 5, 4 hpi
p.value_t6	p-value, ΔclpC mutant vs. wt, time point 6, 6 hpi
log2FC_t0	log2 fold-change, ΔclpC mutant vs. wt, time point 0 (before infection)
log2FC_t1	log2 fold-change, ΔclpC mutant vs. wt, time point 1, 0.5 hpi
log2FC_t2	log2 fold-change, ΔclpC mutant vs. wt, time point 2, 1 hpi
log2FC_t3	log2 fold-change, ΔclpC mutant vs. wt, time point 3, 1.5 hpi
log2FC_t4	log2 fold-change, ΔclpC mutant vs. wt, time point 4, 2 hpi
log2FC_t5	log2 fold-change, ΔclpC mutant vs. wt, time point 5, 4 hpi
log2FC_t6	log2 fold-change, ΔclpC mutant vs. wt, time point 6, 6 hpi
minimum.p.adj	minimum adjusted p-value across all time points
Legend 03_degradation
Column name	Description
Uniprot	Protein uniprot accession number
protein abundances	normalized heavy protein abundances for each sample, time point and replicate
wt_t0_Set10	heavy protein abundance, wt strain, time point 0 (before infection), replicate name "Set 10"
wt_t1_Set10	heavy protein abundance, wt strain, time point 1, 0.5 hpi, replicate name "Set 10"
wt_t2_Set10	heavy protein abundance, wt strain, time point 2, 1 hpi, replicate name "Set 10"
wt_t3_Set10	heavy protein abundance, wt strain, time point 3, 1.5 hpi, replicate name "Set 10"
wt_t4_Set10	heavy protein abundance, wt strain, time point 4, 2 hpi, replicate name "Set 10"
wt_t5_Set10	heavy protein abundance, wt strain, time point 5, 4 hpi, replicate name "Set 10"
wt_t6_Set10	heavy protein abundance, wt strain, time point 6, 6 hpi, replicate name "Set 10"
ΔclpC_t0_Set10	heavy protein abundance, ΔclpC mutant strain, time point 0 (before infection), replicate name "Set 10"
ΔclpC_t1_Set10	heavy protein abundance, ΔclpC mutant strain, time point 1, 0.5 hpi, replicate name "Set 10"
ΔclpC_t2_Set10	heavy protein abundance, ΔclpC mutant strain, time point 2, 1 hpi, replicate name "Set 10"
ΔclpC_t3_Set10	heavy protein abundance, ΔclpC mutant strain, time point 3, 1.5 hpi, replicate name "Set 10"
ΔclpC_t4_Set10	heavy protein abundance, ΔclpC mutant strain, time point 4, 2 hpi, replicate name "Set 10"
ΔclpC_t5_Set10	heavy protein abundance, ΔclpC mutant strain, time point 5, 4 hpi, replicate name "Set 10"
ΔclpC_t6_Set10	heavy protein abundance, ΔclpC mutant strain, time point 6, 6 hpi, replicate name "Set 10"
wt_t0_Set12	heavy protein abundance, wt strain, time point 0 (before infection), replicate name "Set 12"
wt_t1_Set12	heavy protein abundance, wt strain, time point 1, 0.5 hpi, replicate name "Set 12"
wt_t2_Set12	heavy protein abundance, wt strain, time point 2, 1 hpi, replicate name "Set 12"
wt_t3_Set12	heavy protein abundance, wt strain, time point 3, 1.5 hpi, replicate name "Set 12"
wt_t4_Set12	heavy protein abundance, wt strain, time point 4, 2 hpi, replicate name "Set 12"
wt_t5_Set12	heavy protein abundance, wt strain, time point 5, 4 hpi, replicate name "Set 12"
wt_t6_Set12	heavy protein abundance, wt strain, time point 6, 6 hpi, replicate name "Set 12"
ΔclpC_t0_Set12	heavy protein abundance, ΔclpC mutant strain, time point 0 (before infection), replicate name "Set 12"
ΔclpC_t1_Set12	heavy protein abundance, ΔclpC mutant strain, time point 1, 0.5 hpi, replicate name "Set 12"
ΔclpC_t2_Set12	heavy protein abundance, ΔclpC mutant strain, time point 2, 1 hpi, replicate name "Set 12"
ΔclpC_t3_Set12	heavy protein abundance, ΔclpC mutant strain, time point 3, 1.5 hpi, replicate name "Set 12"
ΔclpC_t4_Set12	heavy protein abundance, ΔclpC mutant strain, time point 4, 2 hpi, replicate name "Set 12"
ΔclpC_t5_Set12	heavy protein abundance, ΔclpC mutant strain, time point 5, 4 hpi, replicate name "Set 12"
ΔclpC_t6_Set12	heavy protein abundance, ΔclpC mutant strain, time point 6, 6 hpi, replicate name "Set 12"
wt_t0_Set13	heavy protein abundance, wt strain, time point 0 (before infection), replicate name "Set 13"
wt_t1_Set13	heavy protein abundance, wt strain, time point 1, 0.5 hpi, replicate name "Set 13"
wt_t2_Set13	heavy protein abundance, wt strain, time point 2, 1 hpi, replicate name "Set 13"
wt_t3_Set13	heavy protein abundance, wt strain, time point 3, 1.5 hpi, replicate name "Set 13"
wt_t4_Set13	heavy protein abundance, wt strain, time point 4, 2 hpi, replicate name "Set 13"
wt_t5_Set13	heavy protein abundance, wt strain, time point 5, 4 hpi, replicate name "Set 13"
wt_t6_Set13	heavy protein abundance, wt strain, time point 6, 6 hpi, replicate name "Set 13"
ΔclpC_t0_Set13	heavy protein abundance, ΔclpC mutant strain, time point 0 (before infection), replicate name "Set 13"
ΔclpC_t1_Set13	heavy protein abundance, ΔclpC mutant strain, time point 1, 0.5 hpi, replicate name "Set 13"
ΔclpC_t2_Set13	heavy protein abundance, ΔclpC mutant strain, time point 2, 1 hpi, replicate name "Set 13"
ΔclpC_t3_Set13	heavy protein abundance, ΔclpC mutant strain, time point 3, 1.5 hpi, replicate name "Set 13"
ΔclpC_t4_Set13	heavy protein abundance, ΔclpC mutant strain, time point 4, 2 hpi, replicate name "Set 13"
ΔclpC_t5_Set13	heavy protein abundance, ΔclpC mutant strain, time point 5, 4 hpi, replicate name "Set 13"
ΔclpC_t6_Set13	heavy protein abundance, ΔclpC mutant strain, time point 6, 6 hpi, replicate name "Set 13"
pair-wise analysis ΔclpC-wt, for each TP	pair-wise statistical analysis of heavy protein abundances, ΔclpC mutant vs. wt strain using a moderated t-test (R package Limma)
p.adj_0	adjusted p-value, ΔclpC mutant vs. wt, time point 0 (before infection)
p.adj_0.5	adjusted p-value, ΔclpC mutant vs. wt, time point 1, 0.5 hpi
p.adj_1	adjusted p-value, ΔclpC mutant vs. wt, time point 2, 1 hpi
p.adj_1.5	adjusted p-value, ΔclpC mutant vs. wt, time point 3, 1.5 hpi
p.adj_2	adjusted p-value, ΔclpC mutant vs. wt, time point 4, 2 hpi
p.adj_4	adjusted p-value, ΔclpC mutant vs. wt, time point 5, 4 hpi
p.adj_6	adjusted p-value, ΔclpC mutant vs. wt, time point 6, 6 hpi
p.value_0	p-value, ΔclpC mutant vs. wt, time point 0 (before infection)
p.value_0.5	p-value, ΔclpC mutant vs. wt, time point 1, 0.5 hpi
p.value_1	p-value, ΔclpC mutant vs. wt, time point 2, 1 hpi
p.value_1.5	p-value, ΔclpC mutant vs. wt, time point 3, 1.5 hpi
p.value_2	p-value, ΔclpC mutant vs. wt, time point 4, 2 hpi
p.value_4	p-value, ΔclpC mutant vs. wt, time point 5, 4 hpi
p.value_6	p-value, ΔclpC mutant vs. wt, time point 6, 6 hpi
log2FC_0	log2 fold-change, ΔclpC mutant vs. wt, time point 0 (before infection)
log2FC_0.5	log2 fold-change, ΔclpC mutant vs. wt, time point 1, 0.5 hpi
log2FC_1	log2 fold-change, ΔclpC mutant vs. wt, time point 2, 1 hpi
log2FC_1.5	log2 fold-change, ΔclpC mutant vs. wt, time point 3, 1.5 hpi
log2FC_2	log2 fold-change, ΔclpC mutant vs. wt, time point 4, 2 hpi
log2FC_4	log2 fold-change, ΔclpC mutant vs. wt, time point 5, 4 hpi
log2FC_6	log2 fold-change, ΔclpC mutant vs. wt, time point 6, 6 hpi
minimum.p.adj	minimum adjusted p-value across all time points
GO	Gene Ontology terms
KEGG	KEGG protein lmo code
KEGG pathways	KEGG pathway names
KEGG pathway ID	KEGG pathway IDs
individual half-lives, log2	log2 protein half-lives [h]
HL_wt_Set10	log2 protein half-life, wt strain, replicate name "Set 10"
HL_wt_Set12	log2 protein half-life, wt strain, replicate name "Set 12"
HL_wt_Set13	log2 protein half-life, wt strain, replicate name "Set 13"
HL_ΔclpC_Set10	log2 protein half-life, ΔclpC mutant strain, replicate name "Set 10"
HL_ΔclpC_Set12	log2 protein half-life, ΔclpC mutant strain, replicate name "Set 12"
HL_ΔclpC_Set13	log2 protein half-life, ΔclpC mutant strain, replicate name "Set 13"
delta half-lives, log2	log2 delta half-lifes, calculated as log2 HL (ΔclpC) - log2 HL (wt)
delta_Set10	delta half-life ΔclpC mutant vs. wt strain, replicate name "Set 10"
delta_Set12	delta half-life ΔclpC mutant vs. wt strain, replicate name "Set 12"
delta_Set13	delta half-life ΔclpC mutant vs. wt strain, replicate name "Set 13"
HL statistical analysis	statistical analysis of delta half-lives by R package Limma
valid	number of replicates for which a delta half-life has been calculated
p.adj	adjusted p-value, delta HL ΔclpC mutant vs. wt
p.value	p-value, ΔclpC mutant vs. wt, time point 0 (before infection)
mean delta HL ΔclpC-wt, log2	mean log2 delta half-life, ΔclpC mutant vs. wt strain
Legend 04_synthesis
Column name	Description
Uniprot	Protein uniprot accession number
protein abundances	normalized abundances of SILAC light, i.e. newly synthesized proteins for each sample, time point and replicate
wt_t0_Set10	light protein abundance, wt strain, time point 0 (before infection), replicate name "Set 10"
wt_t1_Set10	light protein abundance, wt strain, time point 1, 0.5 hpi, replicate name "Set 10"
wt_t2_Set10	light protein abundance, wt strain, time point 2, 1 hpi, replicate name "Set 10"
wt_t3_Set10	light protein abundance, wt strain, time point 3, 1.5 hpi, replicate name "Set 10"
wt_t4_Set10	light protein abundance, wt strain, time point 4, 2 hpi, replicate name "Set 10"
wt_t5_Set10	light protein abundance, wt strain, time point 5, 4 hpi, replicate name "Set 10"
wt_t6_Set10	light protein abundance, wt strain, time point 6, 6 hpi, replicate name "Set 10"
ΔclpC_t0_Set10	light protein abundance, ΔclpC mutant strain, time point 0 (before infection), replicate name "Set 10"
ΔclpC_t1_Set10	light protein abundance, ΔclpC mutant strain, time point 1, 0.5 hpi, replicate name "Set 10"
ΔclpC_t2_Set10	light protein abundance, ΔclpC mutant strain, time point 2, 1 hpi, replicate name "Set 10"
ΔclpC_t3_Set10	light protein abundance, ΔclpC mutant strain, time point 3, 1.5 hpi, replicate name "Set 10"
ΔclpC_t4_Set10	light protein abundance, ΔclpC mutant strain, time point 4, 2 hpi, replicate name "Set 10"
ΔclpC_t5_Set10	light protein abundance, ΔclpC mutant strain, time point 5, 4 hpi, replicate name "Set 10"
ΔclpC_t6_Set10	light protein abundance, ΔclpC mutant strain, time point 6, 6 hpi, replicate name "Set 10"
wt_t0_Set12	light protein abundance, wt strain, time point 0 (before infection), replicate name "Set 12"
wt_t1_Set12	light protein abundance, wt strain, time point 1, 0.5 hpi, replicate name "Set 12"
wt_t2_Set12	light protein abundance, wt strain, time point 2, 1 hpi, replicate name "Set 12"
wt_t3_Set12	light protein abundance, wt strain, time point 3, 1.5 hpi, replicate name "Set 12"
wt_t4_Set12	light protein abundance, wt strain, time point 4, 2 hpi, replicate name "Set 12"
wt_t5_Set12	light protein abundance, wt strain, time point 5, 4 hpi, replicate name "Set 12"
wt_t6_Set12	light protein abundance, wt strain, time point 6, 6 hpi, replicate name "Set 12"
ΔclpC_t0_Set12	light protein abundance, ΔclpC mutant strain, time point 0 (before infection), replicate name "Set 12"
ΔclpC_t1_Set12	light protein abundance, ΔclpC mutant strain, time point 1, 0.5 hpi, replicate name "Set 12"
ΔclpC_t2_Set12	light protein abundance, ΔclpC mutant strain, time point 2, 1 hpi, replicate name "Set 12"
ΔclpC_t3_Set12	light protein abundance, ΔclpC mutant strain, time point 3, 1.5 hpi, replicate name "Set 12"
ΔclpC_t4_Set12	light protein abundance, ΔclpC mutant strain, time point 4, 2 hpi, replicate name "Set 12"
ΔclpC_t5_Set12	light protein abundance, ΔclpC mutant strain, time point 5, 4 hpi, replicate name "Set 12"
ΔclpC_t6_Set12	light protein abundance, ΔclpC mutant strain, time point 6, 6 hpi, replicate name "Set 12"
wt_t0_Set13	light protein abundance, wt strain, time point 0 (before infection), replicate name "Set 13"
wt_t1_Set13	light protein abundance, wt strain, time point 1, 0.5 hpi, replicate name "Set 13"
wt_t2_Set13	light protein abundance, wt strain, time point 2, 1 hpi, replicate name "Set 13"
wt_t3_Set13	light protein abundance, wt strain, time point 3, 1.5 hpi, replicate name "Set 13"
wt_t4_Set13	light protein abundance, wt strain, time point 4, 2 hpi, replicate name "Set 13"
wt_t5_Set13	light protein abundance, wt strain, time point 5, 4 hpi, replicate name "Set 13"
wt_t6_Set13	light protein abundance, wt strain, time point 6, 6 hpi, replicate name "Set 13"
ΔclpC_t0_Set13	light protein abundance, ΔclpC mutant strain, time point 0 (before infection), replicate name "Set 13"
ΔclpC_t1_Set13	light protein abundance, ΔclpC mutant strain, time point 1, 0.5 hpi, replicate name "Set 13"
ΔclpC_t2_Set13	light protein abundance, ΔclpC mutant strain, time point 2, 1 hpi, replicate name "Set 13"
ΔclpC_t3_Set13	light protein abundance, ΔclpC mutant strain, time point 3, 1.5 hpi, replicate name "Set 13"
ΔclpC_t4_Set13	light protein abundance, ΔclpC mutant strain, time point 4, 2 hpi, replicate name "Set 13"
ΔclpC_t5_Set13	light protein abundance, ΔclpC mutant strain, time point 5, 4 hpi, replicate name "Set 13"
ΔclpC_t6_Set13	light protein abundance, ΔclpC mutant strain, time point 6, 6 hpi, replicate name "Set 13"
pair-wise analysis ΔclpC-wt, for each TP	pair-wise statistical analysis of light protein abundances, ΔclpC mutant vs. wt strain using a moderated t-test (R package Limma)
p.adj_0	adjusted p-value, ΔclpC mutant vs. wt, time point 0 (before infection)
p.adj_0.5	adjusted p-value, ΔclpC mutant vs. wt, time point 1, 0.5 hpi
p.adj_1	adjusted p-value, ΔclpC mutant vs. wt, time point 2, 1 hpi
p.adj_1.5	adjusted p-value, ΔclpC mutant vs. wt, time point 3, 1.5 hpi
p.adj_2	adjusted p-value, ΔclpC mutant vs. wt, time point 4, 2 hpi
p.adj_4	adjusted p-value, ΔclpC mutant vs. wt, time point 5, 4 hpi
p.adj_6	adjusted p-value, ΔclpC mutant vs. wt, time point 6, 6 hpi
p.value_0	p-value, ΔclpC mutant vs. wt, time point 0 (before infection)
p.value_0.5	p-value, ΔclpC mutant vs. wt, time point 1, 0.5 hpi
p.value_1	p-value, ΔclpC mutant vs. wt, time point 2, 1 hpi
p.value_1.5	p-value, ΔclpC mutant vs. wt, time point 3, 1.5 hpi
p.value_2	p-value, ΔclpC mutant vs. wt, time point 4, 2 hpi
p.value_4	p-value, ΔclpC mutant vs. wt, time point 5, 4 hpi
p.value_6	p-value, ΔclpC mutant vs. wt, time point 6, 6 hpi
log2FC_0	log2 fold-change, ΔclpC mutant vs. wt, time point 0 (before infection)
log2FC_0.5	log2 fold-change, ΔclpC mutant vs. wt, time point 1, 0.5 hpi
log2FC_1	log2 fold-change, ΔclpC mutant vs. wt, time point 2, 1 hpi
log2FC_1.5	log2 fold-change, ΔclpC mutant vs. wt, time point 3, 1.5 hpi
log2FC_2	log2 fold-change, ΔclpC mutant vs. wt, time point 4, 2 hpi
log2FC_4	log2 fold-change, ΔclpC mutant vs. wt, time point 5, 4 hpi
log2FC_6	log2 fold-change, ΔclpC mutant vs. wt, time point 6, 6 hpi
minimum.p.adj	minimum adjusted p-value across all time points
GO	Gene Ontology terms
KEGG	KEGG protein lmo code
KEGG pathways	KEGG pathway names
KEGG pathway ID	KEGG pathway IDs
INTERPRO	INTERPRO protein family code
Legend 05_in_vitro_degradation
Column name	Description
Uniprot	Protein uniprot accession number
protein abundances	normalized heavy protein abundances for each sample, time point and replicate in the in vitro experiment
wt_t0_Set3	heavy protein abundance, wt strain, time point 0 (before infection), replicate name "Set 3"
wt_t1_Set3	heavy protein abundance, wt strain, time point 1, 0.5 hpi, replicate name "Set 3"
wt_t2_Set3	heavy protein abundance, wt strain, time point 2, 1 hpi, replicate name "Set 3"
wt_t3_Set3	heavy protein abundance, wt strain, time point 3, 1.5 hpi, replicate name "Set 3"
wt_t4_Set3	heavy protein abundance, wt strain, time point 4, 2 hpi, replicate name "Set 3"
wt_t5_Set3	heavy protein abundance, wt strain, time point 5, 4 hpi, replicate name "Set 3"
wt_t6_Set3	heavy protein abundance, wt strain, time point 6, 6 hpi, replicate name "Set 3"
ΔclpC_t0_Set3	heavy protein abundance, ΔclpC mutant strain, time point 0 (before infection), replicate name "Set 3"
ΔclpC_t1_Set3	heavy protein abundance, ΔclpC mutant strain, time point 1, 0.5 hpi, replicate name "Set 3"
ΔclpC_t2_Set3	heavy protein abundance, ΔclpC mutant strain, time point 2, 1 hpi, replicate name "Set 3"
ΔclpC_t3_Set3	heavy protein abundance, ΔclpC mutant strain, time point 3, 1.5 hpi, replicate name "Set 3"
ΔclpC_t4_Set3	heavy protein abundance, ΔclpC mutant strain, time point 4, 2 hpi, replicate name "Set 3"
ΔclpC_t5_Set3	heavy protein abundance, ΔclpC mutant strain, time point 5, 4 hpi, replicate name "Set 3"
ΔclpC_t6_Set3	heavy protein abundance, ΔclpC mutant strain, time point 6, 6 hpi, replicate name "Set 3"
wt_t0_Set4	heavy protein abundance, wt strain, time point 0 (before infection), replicate name "Set 4"
wt_t1_Set4	heavy protein abundance, wt strain, time point 1, 0.5 hpi, replicate name "Set 4"
wt_t2_Set4	heavy protein abundance, wt strain, time point 2, 1 hpi, replicate name "Set 4"
wt_t3_Set4	heavy protein abundance, wt strain, time point 3, 1.5 hpi, replicate name "Set 4"
wt_t4_Set4	heavy protein abundance, wt strain, time point 4, 2 hpi, replicate name "Set 4"
wt_t5_Set4	heavy protein abundance, wt strain, time point 5, 4 hpi, replicate name "Set 4"
wt_t6_Set4	heavy protein abundance, wt strain, time point 6, 6 hpi, replicate name "Set 4"
ΔclpC_t0_Set4	heavy protein abundance, ΔclpC mutant strain, time point 0 (before infection), replicate name "Set 4"
ΔclpC_t1_Set4	heavy protein abundance, ΔclpC mutant strain, time point 1, 0.5 hpi, replicate name "Set 4"
ΔclpC_t2_Set4	heavy protein abundance, ΔclpC mutant strain, time point 2, 1 hpi, replicate name "Set 4"
ΔclpC_t3_Set4	heavy protein abundance, ΔclpC mutant strain, time point 3, 1.5 hpi, replicate name "Set 4"
ΔclpC_t4_Set4	heavy protein abundance, ΔclpC mutant strain, time point 4, 2 hpi, replicate name "Set 4"
ΔclpC_t5_Set4	heavy protein abundance, ΔclpC mutant strain, time point 5, 4 hpi, replicate name "Set 4"
ΔclpC_t6_Set4	heavy protein abundance, ΔclpC mutant strain, time point 6, 6 hpi, replicate name "Set 4"
wt_t0_Set5	heavy protein abundance, wt strain, time point 0 (before infection), replicate name "Set 13"
wt_t1_Set5	heavy protein abundance, wt strain, time point 1, 0.5 hpi, replicate name "Set 13"
wt_t2_Set5	heavy protein abundance, wt strain, time point 2, 1 hpi, replicate name "Set 13"
wt_t3_Set5	heavy protein abundance, wt strain, time point 3, 1.5 hpi, replicate name "Set 13"
wt_t4_Set5	heavy protein abundance, wt strain, time point 4, 2 hpi, replicate name "Set 13"
wt_t5_Set5	heavy protein abundance, wt strain, time point 5, 4 hpi, replicate name "Set 13"
wt_t6_Set5	heavy protein abundance, wt strain, time point 6, 6 hpi, replicate name "Set 13"
ΔclpC_t0_Set5	heavy protein abundance, ΔclpC mutant strain, time point 0 (before infection), replicate name "Set 13"
ΔclpC_t1_Set5	heavy protein abundance, ΔclpC mutant strain, time point 1, 0.5 hpi, replicate name "Set 13"
ΔclpC_t2_Set5	heavy protein abundance, ΔclpC mutant strain, time point 2, 1 hpi, replicate name "Set 13"
ΔclpC_t3_Set5	heavy protein abundance, ΔclpC mutant strain, time point 3, 1.5 hpi, replicate name "Set 13"
ΔclpC_t4_Set5	heavy protein abundance, ΔclpC mutant strain, time point 4, 2 hpi, replicate name "Set 13"
ΔclpC_t5_Set5	heavy protein abundance, ΔclpC mutant strain, time point 5, 4 hpi, replicate name "Set 13"
ΔclpC_t6_Set5	heavy protein abundance, ΔclpC mutant strain, time point 6, 6 hpi, replicate name "Set 13"
pair-wise analysis ΔclpC-wt, for each TP	pair-wise statistical analysis of heavy protein abundances, ΔclpC mutant vs. wt strain using a moderated t-test (R package Limma)
p.adj_0	adjusted p-value, ΔclpC mutant vs. wt, time point 0 (before infection)
p.adj_0.5	adjusted p-value, ΔclpC mutant vs. wt, time point 1, 0.5 hpi
p.adj_1	adjusted p-value, ΔclpC mutant vs. wt, time point 2, 1 hpi
p.adj_1.5	adjusted p-value, ΔclpC mutant vs. wt, time point 3, 1.5 hpi
p.adj_2	adjusted p-value, ΔclpC mutant vs. wt, time point 4, 2 hpi
p.adj_4	adjusted p-value, ΔclpC mutant vs. wt, time point 5, 4 hpi
p.adj_6	adjusted p-value, ΔclpC mutant vs. wt, time point 6, 6 hpi
p.value_0	p-value, ΔclpC mutant vs. wt, time point 0 (before infection)
p.value_0.5	p-value, ΔclpC mutant vs. wt, time point 1, 0.5 hpi
p.value_1	p-value, ΔclpC mutant vs. wt, time point 2, 1 hpi
p.value_1.5	p-value, ΔclpC mutant vs. wt, time point 3, 1.5 hpi
p.value_2	p-value, ΔclpC mutant vs. wt, time point 4, 2 hpi
p.value_4	p-value, ΔclpC mutant vs. wt, time point 5, 4 hpi
p.value_6	p-value, ΔclpC mutant vs. wt, time point 6, 6 hpi
log2FC_0	log2 fold-change, ΔclpC mutant vs. wt, time point 0 (before infection)
log2FC_0.5	log2 fold-change, ΔclpC mutant vs. wt, time point 1, 0.5 hpi
log2FC_1	log2 fold-change, ΔclpC mutant vs. wt, time point 2, 1 hpi
log2FC_1.5	log2 fold-change, ΔclpC mutant vs. wt, time point 3, 1.5 hpi
log2FC_2	log2 fold-change, ΔclpC mutant vs. wt, time point 4, 2 hpi
log2FC_4	log2 fold-change, ΔclpC mutant vs. wt, time point 5, 4 hpi
log2FC_6	log2 fold-change, ΔclpC mutant vs. wt, time point 6, 6 hpi
minimum.p.adj	minimum adjusted p-value across all time points
GO	Gene Ontology terms
KEGG	KEGG protein lmo code
INTERPRO	INTERPRO protein family code
individual half-lives, log2	log2 protein half-lives [h]
HL_wt_Set3	log2 protein half-life, wt strain, replicate name "Set 3"
HL_wt_Set4	log2 protein half-life, wt strain, replicate name "Set 4"
HL_wt_Set5	log2 protein half-life, wt strain, replicate name "Set 5"
HL_ΔclpC_Set3	log2 protein half-life, ΔclpC mutant strain, replicate name "Set 3"
HL_ΔclpC_Set4	log2 protein half-life, ΔclpC mutant strain, replicate name "Set 4"
HL_ΔclpC_Set5	log2 protein half-life, ΔclpC mutant strain, replicate name "Set 5"
delta half-lives, log2	log2 delta half-lifes, calculated as log2 HL (ΔclpC) - log2 HL (wt)
delta_Set3	delta half-life ΔclpC mutant vs. wt strain, replicate name "Set 3"
delta_Set4	delta half-life ΔclpC mutant vs. wt strain, replicate name "Set 4"
delta_Set5	delta half-life ΔclpC mutant vs. wt strain, replicate name "Set 5"
HL statistical analysis	statistical analysis of delta half-lives by R package Limma
valid	number of replicates for which a delta half-life has been calculated
p.adj	adjusted p-value, delta HL ΔclpC mutant vs. wt
p.value	p-value, ΔclpC mutant vs. wt, time point 0 (before infection)
mean delta HL ΔclpC-wt, log2	mean log2 delta half-life, ΔclpC mutant vs. wt strain
Legend 06_in_vitro_synthesis
Column name	Description
Uniprot	Protein uniprot accession number
protein abundances	normalized abundances of SILAC light, i.e. newly synthesized proteins for each sample, time point and replicate
wt_t0_Set3	light protein abundance, wt strain, time point 0 (before infection), replicate name "Set 3"
wt_t1_Set3	light protein abundance, wt strain, time point 1, 0.5 hpi, replicate name "Set 3"
wt_t2_Set3	light protein abundance, wt strain, time point 2, 1 hpi, replicate name "Set 3"
wt_t3_Set3	light protein abundance, wt strain, time point 3, 1.5 hpi, replicate name "Set 3"
wt_t4_Set3	light protein abundance, wt strain, time point 4, 2 hpi, replicate name "Set 3"
wt_t5_Set3	light protein abundance, wt strain, time point 5, 4 hpi, replicate name "Set 3"
wt_t6_Set3	light protein abundance, wt strain, time point 6, 6 hpi, replicate name "Set 3"
ΔclpC_t0_Set3	light protein abundance, ΔclpC mutant strain, time point 0 (before infection), replicate name "Set 3"
ΔclpC_t1_Set3	light protein abundance, ΔclpC mutant strain, time point 1, 0.5 hpi, replicate name "Set 3"
ΔclpC_t2_Set3	light protein abundance, ΔclpC mutant strain, time point 2, 1 hpi, replicate name "Set 3"
ΔclpC_t3_Set3	light protein abundance, ΔclpC mutant strain, time point 3, 1.5 hpi, replicate name "Set 3"
ΔclpC_t4_Set3	light protein abundance, ΔclpC mutant strain, time point 4, 2 hpi, replicate name "Set 3"
ΔclpC_t5_Set3	light protein abundance, ΔclpC mutant strain, time point 5, 4 hpi, replicate name "Set 3"
ΔclpC_t6_Set3	light protein abundance, ΔclpC mutant strain, time point 6, 6 hpi, replicate name "Set 3"
wt_t0_Set4	light protein abundance, wt strain, time point 0 (before infection), replicate name "Set 4"
wt_t1_Set4	light protein abundance, wt strain, time point 1, 0.5 hpi, replicate name "Set 4"
wt_t2_Set4	light protein abundance, wt strain, time point 2, 1 hpi, replicate name "Set 4"
wt_t3_Set4	light protein abundance, wt strain, time point 3, 1.5 hpi, replicate name "Set 4"
wt_t4_Set4	light protein abundance, wt strain, time point 4, 2 hpi, replicate name "Set 4"
wt_t5_Set4	light protein abundance, wt strain, time point 5, 4 hpi, replicate name "Set 4"
wt_t6_Set4	light protein abundance, wt strain, time point 6, 6 hpi, replicate name "Set 4"
ΔclpC_t0_Set4	light protein abundance, ΔclpC mutant strain, time point 0 (before infection), replicate name "Set 4"
ΔclpC_t1_Set4	light protein abundance, ΔclpC mutant strain, time point 1, 0.5 hpi, replicate name "Set 4"
ΔclpC_t2_Set4	light protein abundance, ΔclpC mutant strain, time point 2, 1 hpi, replicate name "Set 4"
ΔclpC_t3_Set4	light protein abundance, ΔclpC mutant strain, time point 3, 1.5 hpi, replicate name "Set 4"
ΔclpC_t4_Set4	light protein abundance, ΔclpC mutant strain, time point 4, 2 hpi, replicate name "Set 4"
ΔclpC_t5_Set4	light protein abundance, ΔclpC mutant strain, time point 5, 4 hpi, replicate name "Set 4"
ΔclpC_t6_Set4	light protein abundance, ΔclpC mutant strain, time point 6, 6 hpi, replicate name "Set 4"
wt_t0_Set5	light protein abundance, wt strain, time point 0 (before infection), replicate name "Set 5"
wt_t1_Set5	light protein abundance, wt strain, time point 1, 0.5 hpi, replicate name "Set 5"
wt_t2_Set5	light protein abundance, wt strain, time point 2, 1 hpi, replicate name "Set 5"
wt_t3_Set5	light protein abundance, wt strain, time point 3, 1.5 hpi, replicate name "Set 5"
wt_t4_Set5	light protein abundance, wt strain, time point 4, 2 hpi, replicate name "Set 5"
wt_t5_Set5	light protein abundance, wt strain, time point 5, 4 hpi, replicate name "Set 5"
wt_t6_Set5	light protein abundance, wt strain, time point 6, 6 hpi, replicate name "Set 5"
ΔclpC_t0_Set5	light protein abundance, ΔclpC mutant strain, time point 0 (before infection), replicate name "Set 5"
ΔclpC_t1_Set5	light protein abundance, ΔclpC mutant strain, time point 1, 0.5 hpi, replicate name "Set 5"
ΔclpC_t2_Set5	light protein abundance, ΔclpC mutant strain, time point 2, 1 hpi, replicate name "Set 5"
ΔclpC_t3_Set5	light protein abundance, ΔclpC mutant strain, time point 3, 1.5 hpi, replicate name "Set 5"
ΔclpC_t4_Set5	light protein abundance, ΔclpC mutant strain, time point 4, 2 hpi, replicate name "Set 5"
ΔclpC_t5_Set5	light protein abundance, ΔclpC mutant strain, time point 5, 4 hpi, replicate name "Set 5"
ΔclpC_t6_Set5	light protein abundance, ΔclpC mutant strain, time point 6, 6 hpi, replicate name "Set 5"
pair-wise analysis ΔclpC-wt, for each TP	pair-wise statistical analysis of light protein abundances, ΔclpC mutant vs. wt strain using a moderated t-test (R package Limma)
p.adj_0	adjusted p-value, ΔclpC mutant vs. wt, time point 0 (before infection)
p.adj_0.5	adjusted p-value, ΔclpC mutant vs. wt, time point 1, 0.5 hpi
p.adj_1	adjusted p-value, ΔclpC mutant vs. wt, time point 2, 1 hpi
p.adj_1.5	adjusted p-value, ΔclpC mutant vs. wt, time point 3, 1.5 hpi
p.adj_2	adjusted p-value, ΔclpC mutant vs. wt, time point 4, 2 hpi
p.adj_4	adjusted p-value, ΔclpC mutant vs. wt, time point 5, 4 hpi
p.adj_6	adjusted p-value, ΔclpC mutant vs. wt, time point 6, 6 hpi
p.value_0	p-value, ΔclpC mutant vs. wt, time point 0 (before infection)
p.value_0.5	p-value, ΔclpC mutant vs. wt, time point 1, 0.5 hpi
p.value_1	p-value, ΔclpC mutant vs. wt, time point 2, 1 hpi
p.value_1.5	p-value, ΔclpC mutant vs. wt, time point 3, 1.5 hpi
p.value_2	p-value, ΔclpC mutant vs. wt, time point 4, 2 hpi
p.value_4	p-value, ΔclpC mutant vs. wt, time point 5, 4 hpi
p.value_6	p-value, ΔclpC mutant vs. wt, time point 6, 6 hpi
log2FC_0	log2 fold-change, ΔclpC mutant vs. wt, time point 0 (before infection)
log2FC_0.5	log2 fold-change, ΔclpC mutant vs. wt, time point 1, 0.5 hpi
log2FC_1	log2 fold-change, ΔclpC mutant vs. wt, time point 2, 1 hpi
log2FC_1.5	log2 fold-change, ΔclpC mutant vs. wt, time point 3, 1.5 hpi
log2FC_2	log2 fold-change, ΔclpC mutant vs. wt, time point 4, 2 hpi
log2FC_4	log2 fold-change, ΔclpC mutant vs. wt, time point 5, 4 hpi
log2FC_6	log2 fold-change, ΔclpC mutant vs. wt, time point 6, 6 hpi
minimum.p.adj	minimum adjusted p-value across all time points
GO	Gene Ontology terms
KEGG	KEGG protein lmo code
KEGG pathways	KEGG pathway names
KEGG pathway ID	KEGG pathway IDs
INTERPRO	INTERPRO protein family code
Legend 07_1D_HL
Column name	Description
Type	Pathway or category type
Term	Pathway / category terms
Size	Number of proteins in this pathway or category
Score	1D annotation enrichment score
P value	p-value
Benj. Hoch. FDR	false-discovery rate
Mean	mean delta HL
Median	median delta HL
Legend 08_Fisher_HL
Column name	Description
Type	Pathway or category type
Term	Pathway / category terms
Total size	Number of proteins for which a HL has been determined
Selection size	Number of proteins with significant different HL between the strains
Category size	Number of proteins in this pathway or category
Intersection size	Number of proteins with a significantly differetn HL that belong to this pathway or category
Enrichment factor	Enrichment factor
P value	p-value
Benj. Hoch. FDR	false-discovery rate
Legend 09_1D_ClpC
Column name	Description
Timepoint	time point vs time point 0
Type	Pathway or category type
Term	Pathway / category terms
Size	Number of proteins in this pathway or category
Score	1D annotation enrichment score
P value	p-value
Benj. Hoch. FDR	false-discovery rate
Mean	mean abundance shift vs TP 0
Median	median abundance shift vs TP 0
Legend 10_1D_WT
Column name	Description
Timepoint	time point vs time point 0
Type	Pathway or category type
Term	Pathway / category terms
Size	Number of proteins in this pathway or category
Score	1D annotation enrichment score
P value	p-value
Benj. Hoch. FDR	false-discovery rate
Mean	mean abundance shift vs TP 0
Median	median abundance shift vs TP 0
Legend 11_1D_heavy
Column name	Description
Timepoint	time point vs time point 0
Type	Pathway or category type
Term	Pathway / category terms
Size	Number of proteins in this pathway or category
Score	1D annotation enrichment score
P value	p-value
Benj. Hoch. FDR	false-discovery rate
Mean	mean log2 category/pathway fold change (clpC mutant / wt strain)
Median	median log2 category/pathway fold change (clpC mutant / wt strain)
Legend 12_1D_light
Column name	Description
Timepoint	time point vs time point 0
Type	Pathway or category type
Term	Pathway / category terms
Size	Number of proteins in this pathway or category
Score	1D annotation enrichment score
P value	p-value
Benj. Hoch. FDR	false-discovery rate
Mean	mean log2 category/pathway fold change (clpC mutant / wt strain)
Median	median log2 category/pathway fold change (clpC mutant / wt strain)

## Sheet: 01_wt_total
	protein abundance (log2)																					average protein abundance (log2)															comparison to ΔclpC
Uniprot	t0_wt_Set10	t0_wt_Set12	t0_wt_Set13	t1_wt_Set10	t1_wt_Set12	t1_wt_Set13	t2_wt_Set10	t2_wt_Set12	t2_wt_Set13	t3_wt_Set10	t3_wt_Set12	t3_wt_Set13	t4_wt_Set10	t4_wt_Set12	t4_wt_Set13	t5_wt_Set10	t5_wt_Set12	t5_wt_Set13	t6_wt_Set10	t6_wt_Set12	t6_wt_Set13	t0_wt	t1_wt	t2_wt	t3_wt	t4_wt	t5_wt	t6_wt	ANOVA Significant	-Log10 ANOVA p value	ANOVA q-value	GO	INTERPRO	KEGG	KEGG pathways	KEGG pathway ID	p.adj_t0	p.adj_t1	p.adj_t2	p.adj_t3	p.adj_t4	p.adj_t5	p.adj_t6	p.value_t0	p.value_t1	p.value_t2	p.value_t3	p.value_t4	p.value_t5
Q8Y5Y2	15.2781	7.5655	16.0797	15.5572	13.199	15.8386	15.4627	12.6463	14.9961	15.424	12.1512	14.4216	15.0833	12.0125	14.8455	15.2294	12.2079	14.2258	15.4046	12.7215	14.2509	12.9744	14.8649	14.3684	13.9989	13.9804	13.8877	14.1256		0.010934	1	NA	IPR011188;IPR014957;IPR014963;IPR027393;IPR038091	lmo:lmo1921			0.0126399	0.188876	0.070016	0.0742828	0.024806	0.0520125	0.186051	1.78381e-05	0.000125917	0.0012641	0.00152687	3.86804e-05	0.000907864
Q8Y6I5	15.9698	15.9738	15.1393	16.9678	15.3136	14.4004	16.3843	14.5488	14.0043	17.2714	14.2115	14.5286	16.4794	14.0725	14.1469	16.3269	13.5448	14.2229	16.126	12.9969	14.4153	15.6943	15.5606	14.9791	15.3371	14.8996	14.6982	14.5127		0.0395266	1	chemotaxis [GO:0006935];membrane [GO:0016020];signal transduction [GO:0007165];transmembrane signaling receptor activity [GO:0004888]	IPR000014;IPR004089;IPR004090;IPR013656;IPR035965	lmo:lmo1699			0.0126399	0.249296	0.0731121	0.0519903	0.024806	0.0287327	0.225521	2.10216e-05	0.00481972	0.00170028	0.000296764	4.9579e-05	3.86712e-05
Q8YAB9	20.7811	19.6785	19.642	20.1639	19.7489	19.628	20.2039	19.4086	19.4343	19.9828	19.3373	19.4416	19.9004	19.2374	19.3663	19.6492	19.2241	19.3761	19.446	18.9491	19.284	20.0339	19.8469	19.6823	19.5872	19.5014	19.4165	19.2264		0.577682	0.279343	flavin adenine dinucleotide binding [GO:0050660];tRNA dihydrouridine synthase activity [GO:0017150]	IPR001269;IPR004652;IPR013785;IPR018517;IPR024036;IPR035587	lmo:lmo0227			0.0126399	0.193201	0.0688047	0.0519903	0.041574	0.0300055	0.0789884	2.90384e-05	0.000649762	0.000873875	0.000194593	0.000204448	0.000359066
Q8YAB6	21.9844	22.8745	23.0076	20.927	20.9003	20.9853	20.8762	20.8525	21.1327	20.9585	21.4248	20.9052	20.5541	21.0264	20.8071	21.056	21.3271	21.9949	21.3165	21.9935	22.2067	22.6222	20.9375	20.9538	21.0961	20.7959	21.4593	21.8389	+	3.59318	0.001	ATP binding [GO:0005524];protein metabolic process [GO:0019538]	IPR001270;IPR001943;IPR003593;IPR003959;IPR004176;IPR018368;IPR019489;IPR027417;IPR028299;IPR036628;IPR041546	lmo:lmo0232			0.0206237	0.280356	0.151546	0.0702073	0.0812926	0.0884049	0.129502	6.99108e-05	0.00643647	0.00749356	0.00127511	0.00259963	0.00255815
Q8Y6X4	19.3347	18.5276	18.424	18.2893	17.7913	17.0978	17.8659	17.1488	16.7199	17.7924	17.122	16.7629	17.665	16.9915	16.6191	17.4567	16.9381	16.1142	17.2205	16.4395	15.9137	18.7621	17.7261	17.2449	17.2258	17.0919	16.8363	16.5246	+	2.07702	0.00876349	glutamyl-tRNA reductase activity [GO:0008883];NADP binding [GO:0050661];protoporphyrinogen IX biosynthetic process [GO:0006782]	IPR000343;IPR006151;IPR015895;IPR015896;IPR018214;IPR036291;IPR036343;IPR036453	lmo:lmo1557	Biosynthesis of secondary metabolites;Metabolic pathways;Microbial metabolism in diverse environments;Porphyrin and chlorophyll metabolism	lmo00860;lmo01100;lmo01110;lmo01120	0.0252665	0.193201	0.0600411	0.0420533	0.024806	0.0299165	0.0909838	0.000102779	0.000327076	0.00012128	3.90624e-05	1.87103e-05	0.000200125
Q7AP94	NaN	NaN	NaN	17.8461	16.6583	16.8436	18.7884	17.885	17.7031	18.5958	17.977	17.8791	18.7794	17.8987	17.7334	17.1695	16.95	16.2795	16.7589	16.2706	16.2064	NaN	17.116	18.1255	18.1507	18.1372	16.7997	16.412	+	2.59795	0.00396683	NA	NA	lmo:lmo0117			NaN	0.280356	0.179453	0.0519903	0.0756392	0.0287327	0.0789884	NaN	0.00664949	0.011913	0.000311942	0.00226485	3.67322e-05
Q8Y4T9	18.7237	19.2252	19.1134	19.2019	19.7029	18.9003	19.169	19.5262	18.7529	18.907	18.9765	18.88	18.7523	19.1625	18.7938	17.8917	17.9294	17.5778	16.9149	16.9311	16.2883	19.0208	19.2683	19.1494	18.9212	18.9029	17.7996	16.7115	+	6.53726	5.26316e-05	monooxygenase activity [GO:0004497];oxidoreductase activity, acting on paired donors, with incorporation or reduction of molecular oxygen [GO:0016705]	IPR011251;IPR016215;IPR036661	lmo:lmo2343			0.0293995	0.967402	0.197422	0.416677	0.346961	0.044911	0.0909838	0.000179387	0.891949	0.0152166	0.0393344	0.0620643	0.000634677
Q8Y8V4	16.0484	15.4925	15.2518	15.8486	15.6443	14.5036	16.0754	15.5314	13.1316	15.4515	15.262	13.5692	15.3324	15.2747	13.4797	15.169	15.1495	12.6715	14.8391	14.0003	12.5537	15.5976	15.3322	14.9128	14.7609	14.6956	14.33	13.7977		0.266519	0.565529	NA	IPR002731;IPR008275;IPR010327;IPR018709	lmo:lmo0788			0.0293995	0.247476	0.296762	0.116531	0.103088	0.0938924	0.321165	0.000166744	0.00390734	0.0421007	0.00372899	0.00412078	0.0030865
Q8Y919	17.7984	17.3561	16.4901	17.4071	16.9254	15.9713	17.3715	16.3828	14.4474	17.4865	16.6025	16.0782	17.5266	16.5019	15.6209	17.5103	16.4326	15.2361	17.3689	15.8628	15.2883	17.2149	16.7679	16.0672	16.7224	16.5498	16.393	16.1734		0.081299	0.954745	chemotaxis [GO:0006935];integral component of membrane [GO:0016021];signal transduction [GO:0007165];transmembrane signaling receptor activity [GO:0004888]	IPR003660;IPR004089;IPR004090;IPR024478	lmo:lmo0723	Bacterial chemotaxis;Two-component system	lmo02020;lmo02030	0.0293995	0.216226	0.180324	0.054424	0.0589032	0.192431	0.222226	0.000156964	0.0028342	0.0123411	0.000471675	0.00125576	0.0119769
Q8Y474	15.9944	15.2141	15.9208	15.0917	16.0249	15.0087	14.7848	16.2526	14.5495	14.6707	16.338	14.5478	14.1628	16.356	14.4994	14.0065	16.2109	13.55	13.4732	16.0946	13.8951	15.7098	15.3751	15.1957	15.1855	15.0061	14.5891	14.4877		0.0974115	0.915603	integral component of membrane [GO:0016021]	IPR003838	lmo:lmo2581			0.060147	0.193201	0.0600411	0.0519903	0.0629308	0.0299165	0.142259	0.000590405	0.00101482	0.000193105	0.000156132	0.00155126	0.000108945
Q8Y587	18.1025	18.678	19.116	17.5483	18.1064	17.7358	17.1785	17.4395	17.3048	16.719	17.1047	17.2137	17.2209	17.1723	17.3642	16.7876	16.3095	16.7798	16.5031	16.2952	16.4949	18.6322	17.7968	17.3076	17.0125	17.2524	16.6257	16.4311	+	5.67317	0.000156863	ATP binding [GO:0005524];ATPase activity [GO:0016887];cellular response to iron ion [GO:0071281]	IPR003439;IPR003593;IPR017871;IPR027417	lmo:lmo2182			0.25919	0.617376	0.110576	0.0995054	0.041574	0.0299165	0.130152	0.0100162	0.158567	0.00382057	0.00225546	0.000436645	0.000126114
Q8Y5U4	20.0318	19.6534	19.9598	19.2231	18.8224	18.3089	18.7417	18.4551	18.4708	18.6476	18.4833	18.4034	18.4633	18.283	18.167	17.9449	17.8922	17.6125	17.8584	17.4553	17.3196	19.8816	18.7848	18.5559	18.5114	18.3044	17.8165	17.5444	+	6.31281	8.69565e-05	ferredoxin-NADP+ reductase activity [GO:0004324];flavin adenine dinucleotide binding [GO:0050660];NADP binding [GO:0050661]	IPR022890;IPR023753;IPR036188	lmo:lmo1961			0.749786	0.216226	0.0609334	0.0618241	0.041574	0.0299165	0.0789884	0.106121	0.00296085	0.000357166	0.000666717	0.000174426	8.87386e-05
Q8YA00	17.3732	13.7235	17.7988	16.9356	14.2598	15.7855	17.0842	14.2449	15.4275	17.1856	14.9751	15.264	16.6327	14.2144	15.4554	17.0146	15.0475	15.7744	17.0256	14.8496	15.5646	16.2985	15.6603	15.5856	15.8082	15.4342	15.9455	15.8133		0.00323404	1	cell [GO:0005623];cytosol [GO:0005829];heme binding [GO:0020037];integral component of membrane [GO:0016021];iron import into cell [GO:0033212];metal ion binding [GO:0046872];peroxidase activity [GO:0004601]	IPR006311;IPR006313;IPR006314;IPR011008	lmo:lmo0367			0.0952365	0.193201	0.0946995	0.0618241	0.041574	0.0299165	0.142259	0.00166505	0.00135568	0.00249977	0.000712158	0.000438753	0.000219776
Q8YA01	20.6794	20.4873	20.9352	20.3521	20.3566	19.9766	20.2141	19.793	19.7285	20.0267	19.8699	19.8159	20.3931	19.949	19.6931	19.69	19.2817	19.1403	19.6245	19.1388	18.9388	20.7006	20.2284	19.9119	19.9042	20.0117	19.3707	19.2341	+	3.70186	0.00100248	NA	IPR018976;IPR034981;IPR038352	lmo:lmo0366			0.0631217	0.271784	0.0609334	0.0420533	0.041574	0.0299165	0.0789884	0.000813094	0.00558072	0.000364386	5.60711e-05	0.000215069	0.000217097
Q92EH3	22.328	22.0814	22.7649	21.3386	21.3616	21.2504	20.9371	20.7846	20.4446	20.5305	20.7774	20.4125	20.2849	20.7541	20.5056	19.8517	19.8713	19.6276	19.2492	19.4756	18.9773	22.3914	21.3168	20.7221	20.5734	20.5148	19.7835	19.234	+	8.52533	0	cell [GO:0005623];cytoplasm [GO:0005737];heme binding [GO:0020037];heme catabolic process [GO:0042167];heme oxygenase (decyclizing) activity [GO:0004392];iron import into cell [GO:0033212];iron ion binding [GO:0005506];monooxygenase activity [GO:0004497]	IPR007138;IPR011008;IPR023953	lmo:lmo0484	Biosynthesis of secondary metabolites;Porphyrin and chlorophyll metabolism	lmo00860;lmo01110	0.144373	0.990178	0.070016	0.0519903	0.0439729	0.0299165	0.0789884	0.00323003	0.982917	0.00128682	0.000282675	0.000498027	8.50062e-05
Q9RGW9	14.1146	17.2507	16.1076	15.285	16.608	13.6303	15.6372	15.2274	14.0683	15.1599	15.2152	13.549	15.807	14.9359	13.9555	14.4031	15.185	13.9753	15.1487	15.3752	13.8596	15.8243	15.1744	14.9776	14.6414	14.8994	14.5211	14.7945		0.0888428	0.936568	protein binding, bridging [GO:0030674]	IPR008681;IPR038471	lmo:lmo2190			0.060147	0.612882	0.15757	0.165867	0.0489321	0.0299165	0.0789884	0.000678915	0.0445361	0.00868992	0.00632405	0.000693206	0.000200651
Q7AP92	NaN	10.6178	12.203	NaN	16.2927	16.8069	NaN	17.3466	17.7574	NaN	17.3896	17.573	NaN	17.4783	17.6463	NaN	15.7884	15.292	NaN	15.4295	15.6547	11.4104	16.5498	17.552	17.4813	17.5623	15.5402	15.5421	+	4.36814	0.000368	NA	NA	lmo:lmo0119			0.469119	0.619326	0.917356	0.213003	0.66395	0.0300055	0.429809	0.0321227	0.185234	0.816391	0.00979813	0.339043	0.000253474
Q8Y7Y8	16.9752	16.6343	16.2138	16.5176	16.4719	15.7879	16.1141	16.1213	14.9905	15.9754	16.1257	15.3196	16.0584	16.0883	15.0608	15.9148	15.5944	14.3167	15.3551	15.4209	14.2734	16.6078	16.2592	15.742	15.8069	15.7358	15.2753	15.0165		1.16579	0.0562878	ATP binding [GO:0005524];ATPase activity [GO:0016887];ATPase-coupled transmembrane transporter activity [GO:0042626];integral component of plasma membrane [GO:0005887];plasma membrane [GO:0005886]	IPR003439;IPR003593;IPR011527;IPR017871;IPR027417;IPR036640	lmo:lmo1131			0.439959	0.442069	0.070016	0.10157	0.0993153	0.0300055	0.209542	0.028038	0.0163277	0.00145001	0.00239607	0.00387266	0.000329853
Q8Y926	NaN	NaN	10.2241	NaN	14.5241	13.8775	NaN	14.5936	14.0725	NaN	14.7837	13.8779	NaN	14.4212	14.1494	NaN	12.994	12.1916	NaN	12.4011	12.7447	NaN	14.2008	14.333	14.3308	14.2853	12.5928	12.5729	+	1.8972	0.0115137	ATP binding [GO:0005524];ATPase activity [GO:0016887];bacterial-type flagellum assembly [GO:0044780];bacterial-type flagellum-dependent cell motility [GO:0071973];biosynthetic process [GO:0009058];cytoplasm [GO:0005737];protein secretion by the type III secretion system [GO:0030254];proton-transporting ATP synthase complex, catalytic core F(1) [GO:0045261];type III protein secretion system comple…	IPR000194;IPR003593;IPR005714;IPR020003;IPR022425;IPR027417;IPR032463;IPR040627	lmo:lmo0716	Flagellar assembly	lmo02040	NaN	0.193201	0.0991462	0.0995054	0.0621014	0.0300055	0.130152	NaN	0.00123797	0.00301991	0.00222466	0.0014126	0.00032048
Q8YAJ6	18.4804	16.5199	16.7518	19.9426	17.6904	18.256	20.9513	18.9946	19.2156	20.4549	19.1333	19.0456	20.4581	18.9186	18.8434	18.6862	18.1215	17.8413	18.7332	17.0886	17.4472	17.2507	18.6297	19.7205	19.5446	19.4067	18.2163	17.7563	+	1.44702	0.0274026	N-acetylmuramoyl-L-alanine amidase activity [GO:0008745];outer membrane-bounded periplasmic space [GO:0030288];peptidoglycan catabolic process [GO:0009253]	IPR002508	lmo:lmo0129	Cationic antimicrobial peptide (CAMP) resistance	lmo01503	0.687087	0.247476	0.0899041	0.0618241	0.114652	0.0300055	0.221223	0.0802145	0.00461955	0.00221027	0.000679158	0.00508756	0.000363458
Q8YAJ7	16.843	15.2476	16.2636	20.7632	19.5865	19.4534	21.5488	20.4947	19.9909	21.324	20.3926	20.0987	21.2091	20.3265	20.1011	19.5734	18.3479	18.19	18.9009	17.5368	17.5434	16.1181	19.9344	20.6781	20.6051	20.5456	18.7038	17.9937	+	4.89785	0.000282828	NA	NA	lmo:lmo0127			0.0438969	0.195398	0.0688047	0.0702073	0.0489321	0.0300055	0.140384	0.000357127	0.00221451	0.000752109	0.001264	0.000685908	0.000300009
Q8Y948	18.8812	18.8684	17.3316	18.1726	16.6055	16.6858	17.9585	16.6338	16.013	17.7071	16.7516	15.9886	17.6992	16.5534	15.7916	16.8324	15.6806	15.1934	16.1777	15.2065	14.9901	18.3604	17.1546	16.8684	16.8157	16.6814	15.9021	15.4581	+	1.55354	0.0222548	chemotaxis [GO:0006935];phosphorelay signal transduction system [GO:0000160]	IPR001789;IPR002545;IPR011006;IPR024181;IPR036061	lmo:lmo0689	Bacterial chemotaxis;Two-component system	lmo02020;lmo02030	0.0893155	0.241324	0.070016	0.0618241	0.0581585	0.0326805	0.12037	0.00127161	0.00353941	0.00140969	0.000730573	0.00104827	0.000417853
Q8Y585	17.2464	16.2649	16.5683	17.7174	16.2862	16.7556	17.6667	16.1646	15.981	17.5848	16.1867	16.5583	17.0521	16.0714	16.0895	17.3472	15.7293	14.7624	18.0127	15.6997	15.9578	16.6932	16.9197	16.6041	16.7766	16.4044	15.9463	16.5567		0.0497277	1	cellular response to iron ion [GO:0071281];extracellular region [GO:0005576];heme transport [GO:0015886];hemoglobin binding [GO:0030492];iron ion homeostasis [GO:0055072];peptidoglycan-based cell wall [GO:0009274]	IPR006635;IPR017502;IPR019909;IPR037250	lmo:lmo2186			0.0379078	0.193201	0.0953157	0.0742828	0.041574	0.131631	0.276385	0.000257002	0.00131393	0.00266747	0.00145164	0.000353604	0.00594212
Q48768	17.5975	17.3577	16.1961	16.9005	16.7148	15.3014	16.6607	16.3171	15.0142	16.3901	16.059	15.3869	16.0055	15.7815	14.7275	16.2447	15.0921	14.7828	15.9929	14.081	14.7976	17.0504	16.3056	15.9973	15.9453	15.5048	15.3732	14.9571		1.01697	0.0759919	ATP binding [GO:0005524];chemotaxis [GO:0006935];cytoplasm [GO:0005737];phosphorelay sensor kinase activity [GO:0000155]	IPR002545;IPR003594;IPR004105;IPR004358;IPR005467;IPR008207;IPR010808;IPR035891;IPR036061;IPR036097;IPR036641;IPR036890;IPR037006;IPR037052	lmo:lmo0692	Bacterial chemotaxis;Two-component system	lmo02020;lmo02030	0.0410104	0.271784	0.151546	0.0535907	0.0489321	0.0731655	0.130152	0.00030584	0.00561686	0.00801772	0.000365723	0.000712997	0.00172328
Q7AP55	21.0816	20.4221	20.7297	20.4079	19.9561	20.0682	20.0516	19.6039	19.391	19.9924	19.6041	19.8055	19.9268	19.5905	19.4381	19.4006	19.0268	18.8106	18.936	18.149	17.8718	20.7445	20.144	19.6822	19.8007	19.6518	19.0793	18.3189	+	4.8353	0.000352423	cellular response to iron ion [GO:0071281];heme binding [GO:0020037];heme transport [GO:0015886];membrane [GO:0016020]	IPR002491;IPR019957;IPR033870	lmo:lmo2184			0.206764	0.193201	0.070016	0.0675834	0.041574	0.0465104	0.135039	0.00679455	0.0018885	0.001433	0.00100886	0.000415396	0.000719879
Q8Y5C2	16.9961	16.4543	16.6553	16.3138	15.8668	15.9378	15.6351	15.1819	15.3204	15.5388	15.2148	15.0759	15.2641	14.941	14.7037	14.3407	13.7674	13.4582	13.6117	12.5756	11.9955	16.7019	16.0394	15.3791	15.2765	14.9696	13.8554	12.7276	+	6.61018	6.77966e-05	negative regulation of transcription, DNA-templated [GO:0045892];transcription regulatory region DNA binding [GO:0044212]	IPR011051;IPR014710;IPR016847	lmo:lmo2143			0.339989	0.349015	0.0688047	0.116531	0.041574	0.130953	0.225521	0.0161351	0.00912417	0.000554814	0.00353954	0.00028353	0.00528747
Q8Y936	12.3825	12.9145	NaN	11.7616	13.9075	NaN	10.3579	13.0301	NaN	10.5742	12.2663	NaN	10.3477	12.4969	NaN	9.80968	12.5016	NaN	10.3616	12.1112	NaN	12.6485	12.8346	11.694	11.4203	11.4223	11.1556	11.2364		0.080291	0.948933	bacterial-type flagellum assembly [GO:0044780];bacterial-type flagellum hook [GO:0009424];extracellular region [GO:0005576];structural molecule activity [GO:0005198]	IPR002371;IPR010930	lmo:lmo0705	Flagellar assembly	lmo02040	0.0952365	0.581114	0.188601	0.0535907	0.041574	0.139508	0.196668	0.00156015	0.038741	0.0140354	0.000428725	0.000325044	0.0066656
Q8Y949	18.7028	18.3895	16.8914	17.8688	17.2674	16.9293	17.5566	16.8096	16.343	17.3321	16.8644	16.2629	17.1274	16.3758	15.9791	16.4219	15.9654	14.7068	16.0373	15.0567	13.7851	17.9946	17.3552	16.9031	16.8198	16.4941	15.698	14.9597	+	2.24614	0.00612817	NA	IPR001173;IPR011990;IPR013026;IPR019734;IPR029044	lmo:lmo0688			0.060147	0.193201	0.0688047	0.0618241	0.041574	0.139508	0.257689	0.00069322	0.000635001	0.000507435	0.000754855	0.000209893	0.00660866
Q8YA02	19.2821	18.1419	18.5367	18.5639	17.465	17.2022	18.5465	17.1184	16.7514	18.4522	17.1457	17.0373	18.3023	16.7908	16.883	18.262	16.5757	16.7516	18.1358	16.1308	16.7361	18.6536	17.7437	17.4721	17.5451	17.3254	17.1964	17.0009		0.448693	0.34364	high-affinity iron permease complex [GO:0033573];iron ion transmembrane transport [GO:0034755];iron ion transmembrane transporter activity [GO:0005381];plasma membrane [GO:0005886]	IPR004923	lmo:lmo0365			0.737631	0.247476	0.151546	0.116531	0.041574	0.0732318	0.153335	0.0972521	0.00449882	0.00790996	0.00366058	0.000377986	0.00180775
Q8YAV3	20.0461	19.6932	19.9145	19.2783	19.0849	18.7942	18.8801	18.6908	18.618	18.6947	18.7185	18.6143	18.6823	18.5607	18.5527	18.4253	18.4945	18.0938	18.0415	18.1699	18.2694	19.8846	19.0525	18.7296	18.6758	18.5985	18.3379	18.1603	+	7.1552	7.01754e-05	ATP binding [GO:0005524];cytosol [GO:0005829];isopentenyl diphosphate biosynthetic process, mevalonate pathway [GO:0019287];mevalonate kinase activity [GO:0004496]	IPR006203;IPR006204;IPR006205;IPR013750;IPR014721;IPR020568;IPR036554	lmo:lmo0010	Biosynthesis of antibiotics;Biosynthesis of secondary metabolites;Metabolic pathways;Terpenoid backbone biosynthesis	lmo00900;lmo01100;lmo01110;lmo01130	0.702345	0.304827	0.0953157	0.0742828	0.0589032	0.0465104	0.130152	0.0871383	0.00766597	0.00271453	0.00153518	0.00114328	0.000697433
Q8Y4E2	20.2192	19.4521	20.1332	19.8625	19.8533	20.031	19.0997	18.4392	18.5813	18.2647	18.0075	17.5423	17.6819	17.4108	17.2354	18.248	17.4822	17.907	18.2326	18.1488	18.1472	19.9348	19.9156	18.7067	17.9382	17.4427	17.8791	18.1762	+	6.7308	6.66667e-05	metalloendopeptidase activity [GO:0004222]	IPR011055;IPR016047	lmo:lmo2504			0.383372	0.193201	0.0600411	0.0535907	0.0489321	0.0931277	0.135039	0.0215728	0.00206081	0.000230881	0.000404813	0.000749793	0.00294549
Q8Y567	18.4674	19.0288	19.4627	17.9387	18.578	18.0828	17.2721	17.5718	17.187	16.8393	17.2186	16.6607	16.3342	16.485	16.4559	15.5876	16.2081	15.4664	15.3036	16.2054	15.3147	18.9863	18.1998	17.3436	16.9062	16.425	15.7541	15.6079	+	6.97185	8.88889e-05	N-acetyltransferase activity [GO:0008080];transferase activity, transferring acyl groups other than amino-acyl groups [GO:0016747]	IPR000182;IPR016181	lmo:lmo2209			0.842545	0.617376	0.276952	0.454204	0.0489321	0.394637	0.625179	0.320108	0.162381	0.0299954	0.0532653	0.000661458	0.106328
Q8Y959	13.0656	16.6121	15.3969	15.4589	16.482	15.557	15.9966	16.4588	15.4014	16.2678	16.6299	15.4504	16.5175	16.7838	15.4894	16.593	16.8929	15.2646	15.83	16.072	15.0117	15.0248	15.8326	15.9522	16.116	16.2636	16.2502	15.6379		0.180795	0.734396	integral component of membrane [GO:0016021]	NA	lmo:lmo0675			0.706345	0.193201	0.131874	0.116531	0.0489321	0.139508	0.127618	0.0895501	0.000889817	0.00534508	0.00360426	0.000735105	0.00652911
Q8Y5D7	17.3674	16.8972	16.8833	16.9472	15.9815	16.443	16.5833	15.6787	15.9267	16.3681	15.67	15.7971	16.3432	15.3364	15.6865	15.4864	14.7817	15.3238	15.2552	13.3657	14.5284	17.0493	16.4572	16.0629	15.9451	15.7887	15.1973	14.3831	+	3.12686	0.00156159	DNA binding [GO:0003677];regulation of transcription, DNA-templated [GO:0006355]	IPR000843;IPR010982;IPR028082	lmo:lmo2128			0.834995	0.615582	0.15757	0.134206	0.127102	0.0490141	0.188829	0.174705	0.057651	0.00862484	0.004563	0.00634849	0.000791614
Q8Y5U6	21.1713	20.5827	20.7407	20.757	20.3896	20.1038	20.5231	19.8946	19.9125	20.2744	19.8969	20.0314	20.6257	19.9784	19.9311	20.0247	19.4466	19.2555	19.7478	19.0797	19.0739	20.8316	20.4168	20.11	20.0676	20.1784	19.5756	19.3004	+	2.7406	0.00351186	cellular response to iron ion [GO:0071281];outer membrane-bounded periplasmic space [GO:0030288]	IPR002491	lmo:lmo1959			0.12228	0.280356	0.0688047	0.0519903	0.0621014	0.0607958	0.130152	0.00232124	0.00672855	0.000976517	0.000308745	0.00140132	0.00130686
Q8YA80	17.439	16.8493	17.5587	17.5917	16.7776	15.9756	17.7816	16.7699	15.7407	17.2649	16.5788	16.0454	17.8244	16.6711	15.511	17.0325	16.2995	15.6099	17.1395	16.1005	15.9552	17.2823	16.7816	16.7641	16.6297	16.6688	16.314	16.3984		0.0849046	0.952178	ATP binding [GO:0005524];DNA replication [GO:0006260];ribonucleoside-triphosphate reductase activity [GO:0008998]	IPR001150;IPR005144;IPR012833;IPR019777	lmo:lmo0279	Metabolic pathways;Purine metabolism;Pyrimidine metabolism	lmo00230;lmo00240;lmo01100	0.0952365	0.472256	0.261696	0.180605	0.444226	0.0520125	0.186051	0.00167875	0.0193383	0.0274737	0.00746502	0.129108	0.000910044
Q8Y7Y7	18.8472	18.221	18.0384	18.0791	17.5319	17.7256	17.9331	17.3862	16.9172	17.8794	17.3216	17.2826	17.7651	17.221	17.0385	17.8106	17.1306	16.9826	17.6701	16.4233	16.7021	18.3688	17.7788	17.4122	17.4945	17.3415	17.3079	16.9318	+	1.40701	0.0359191	ATP binding [GO:0005524];ATPase activity [GO:0016887];ATPase-coupled transmembrane transporter activity [GO:0042626];integral component of plasma membrane [GO:0005887];plasma membrane [GO:0005886]	IPR003439;IPR003593;IPR011527;IPR027417;IPR036640	lmo:lmo1132			0.680125	0.247476	0.133226	0.0618241	0.053448	0.19323	0.225521	0.0713695	0.00398693	0.0057546	0.000848184	0.000854598	0.0124832
Q8Y8D4	21.255	20.6504	20.785	20.8358	20.0341	20.2602	20.7418	20.3609	20.3294	20.5004	20.1415	20.2463	20.5633	20.0879	20.1079	20.317	20.1216	20.1234	20.2622	19.9396	20.0645	20.8968	20.3767	20.4774	20.2961	20.253	20.1873	20.0887	+	1.43628	0.0426478	ATP binding [GO:0005524];cytoplasm [GO:0005737];D-alanine [D-alanyl carrier protein] ligase activity [GO:0047473];lipoteichoic acid biosynthetic process [GO:0070395];pathogenesis [GO:0009405]	IPR000873;IPR010071;IPR010072;IPR020845;IPR025110;IPR042099	lmo:lmo0974	Cationic antimicrobial peptide (CAMP) resistance;D-Alanine metabolism;Metabolic pathways;Two-component system	lmo00473;lmo01100;lmo01503;lmo02020	0.060147	0.247476	0.0600411	0.0618241	0.0812926	0.0547107	0.0958857	0.00065107	0.00450375	0.000218877	0.000865537	0.00256533	0.000994071
Q8Y633	18.4464	17.8736	17.9164	17.5218	17.3832	16.9141	17.3088	16.996	16.3363	17.1286	17.1367	16.512	16.9197	16.8787	16.3414	16.6328	16.7025	16.2639	16.2474	16.7083	15.752	18.0788	17.273	16.8804	16.9257	16.7132	16.5331	16.2359	+	3.07253	0.00197647	ATP binding [GO:0005524];kinase activity [GO:0016301];metal ion binding [GO:0046872];pyruvate metabolic process [GO:0006090];pyruvate, phosphate dikinase activity [GO:0050242]	IPR000121;IPR002192;IPR008279;IPR010121;IPR013815;IPR015813;IPR018274;IPR023151;IPR036637;IPR040442	lmo:lmo1867	Carbon metabolism;Metabolic pathways;Microbial metabolism in diverse environments;Pyruvate metabolism	lmo00620;lmo01100;lmo01120;lmo01200	0.838682	0.39904	0.179453	0.165867	0.0553767	0.103855	0.142259	0.196715	0.0117052	0.0119949	0.00630316	0.000959224	0.00377399
Q8Y4T7	19.6435	19.6523	19.4737	19.0647	18.8222	18.8951	18.8821	18.7748	18.5797	18.7426	18.6833	18.6188	18.6196	18.5047	18.4286	18.2088	18.4038	17.9787	17.3872	18.0359	17.577	19.5898	18.9273	18.7455	18.6816	18.5176	18.1971	17.6667	+	6.87691	5.33333e-05	cytosol [GO:0005829];oxidoreductase activity, acting on paired donors, with incorporation or reduction of molecular oxygen [GO:0016705]	IPR011251;IPR019949;IPR036661	lmo:lmo2345			0.613385	0.472256	0.0946995	0.113216	0.0581585	0.0910444	0.114693	0.054398	0.0202341	0.00248506	0.00286814	0.0010849	0.00276417
Q8Y4U8	19.2998	18.6083	18.8534	18.1601	17.8775	17.8302	18.0155	17.5782	17.1362	17.541	17.6456	16.9942	17.0451	16.8513	16.6427	16.1918	16.0609	15.0494	15.2657	15.0538	13.396	18.9205	17.9559	17.5766	17.3936	16.8464	15.7674	14.5718	+	5.7061	0.000134454	DNA binding [GO:0003677];DNA recombination [GO:0006310];recombinase activity [GO:0000150]	IPR006118;IPR006119;IPR011109;IPR025827;IPR036162;IPR038109	lmo:lmo2332			0.840584	0.472256	0.284478	0.416677	0.0589032	0.367231	0.372024	0.310688	0.0195816	0.0344019	0.0401865	0.00124161	0.0847564
Q8Y5V0	17.2032	16.5217	16.4971	16.3768	16.0179	15.5738	16.6377	15.7515	14.8372	16.1708	15.798	14.9212	15.8394	15.6653	14.7983	16.1569	15.7111	14.7615	15.5714	15.6809	14.0344	16.7407	15.9895	15.7421	15.63	15.4343	15.5432	15.0956		0.750556	0.155312	cell cycle [GO:0007049];cell division [GO:0051301];chromosome segregation [GO:0007059];cytoplasm [GO:0005737];DNA binding [GO:0003677];transposition, DNA-mediated [GO:0006313];tyrosine-based site-specific recombinase activity [GO:0009037]	IPR002104;IPR004107;IPR010998;IPR011010;IPR011932;IPR013762;IPR023009	lmo:lmo1955			0.337776	0.472256	0.36849	0.185826	0.0589032	0.103855	0.124221	0.0155102	0.0211289	0.0767632	0.0078047	0.00123213	0.00373863
Q8Y9V9	18.0389	17.4721	17.7784	15.8396	15.9199	15.5921	14.15	13.7571	14.5131	13.6583	13.993	14.4426	13.4127	14.2413	14.1634	12.9424	13.6766	14.7988	12.4417	14.1536	14.7024	17.7631	15.7839	14.14	14.0313	13.9392	13.8059	13.7659	+	4.8862	0.000278607	ATP binding [GO:0005524];kinase activity [GO:0016301]	IPR002192;IPR013815	lmo:lmo0411	Carbon metabolism;Metabolic pathways;Methane metabolism;Microbial metabolism in diverse environments;Pyruvate metabolism	lmo00620;lmo00680;lmo01100;lmo01120;lmo01200	0.417176	0.472256	0.0600411	0.246857	0.0927361	0.171828	0.333114	0.0260205	0.0217238	0.000160359	0.0128366	0.00339806	0.00994431
Q7AP54	20.7348	18.672	19.6899	20.9269	19.2455	19.9028	20.8859	19.0085	19.3307	20.1314	18.88	19.4478	20.2344	18.6715	19.1495	18.8947	18.3815	17.9514	18.9575	17.3689	17.3804	19.6989	20.0251	19.7417	19.4864	19.3518	18.4092	17.9023		1.18203	0.0501299	cell surface [GO:0009986];cell wall [GO:0005618];cellular response to iron ion [GO:0071281];extracellular region [GO:0005576];ion transport [GO:0006811];iron ion homeostasis [GO:0055072];metal ion binding [GO:0046872];pathogenesis [GO:0009405]	IPR006635;IPR017502;IPR037250	lmo:lmo2185			0.060147	0.216226	0.070016	0.0702073	0.167853	0.0701302	0.221223	0.000598598	0.00302716	0.00113379	0.00126862	0.0107355	0.0016046
Q02551	NaN	13.7477	NaN	14.1367	14.7586	12.3125	14.957	14.4536	13.3584	15.0145	14.5693	13.119	15.7711	15.2971	14.1185	16.392	15.7646	14.5784	16.1006	15.4727	14.8851	NaN	13.7359	14.2564	14.2343	15.0622	15.5783	15.4862		0.810361	0.127808	bacterial-type flagellum filament [GO:0009420];bacterial-type flagellum-dependent cell motility [GO:0071973];extracellular region [GO:0005576];structural molecule activity [GO:0005198]	IPR001029;IPR001492	lmo:lmo0690	Flagellar assembly;NOD-like receptor signaling pathway;Two-component system	lmo02020;lmo02040;lmo04621	NaN	0.613756	0.0688047	0.209167	0.122719	0.0607958	0.348135	NaN	0.0456636	0.0006053	0.00948226	0.00580482	0.00135011
Q8Y5D3	17.3117	16.8418	16.6688	16.1712	16.4617	16.4429	16.0316	15.8652	15.6892	15.6029	15.9554	15.6823	15.0109	15.7621	15.28	14.1016	14.843	13.6881	12.8413	14.4558	12.8175	16.9408	16.3586	15.862	15.7469	15.351	14.2109	13.3715	+	5.44855	0.000155844	DNA binding [GO:0003677];regulation of transcription, DNA-templated [GO:0006355]	IPR000595;IPR012318;IPR018490;IPR036390	lmo:lmo2132			0.278519	0.544876	0.0688047	0.116531	0.0675678	0.0607958	0.181566	0.0117072	0.0334191	0.000780824	0.00358298	0.00189064	0.00123859
Q8Y8R6	14.5525	15.2493	15.7006	17.2074	16.9397	16.4982	17.4341	16.7817	16.4669	17.0207	16.6778	16.603	17.4211	16.5504	16.3692	17.3445	16.5863	16.4364	17.1605	16.5094	16.4769	15.1674	16.8818	16.8942	16.7672	16.7802	16.7891	16.7156	+	2.41281	0.00534947	4 iron, 4 sulfur cluster binding [GO:0051539];electron transport chain [GO:0022900];iron ion binding [GO:0005506];oxidoreductase activity, acting on the aldehyde or oxo group of donors [GO:0016903];response to oxidative stress [GO:0006979];thiamine pyrophosphate binding [GO:0030976]	IPR002869;IPR002880;IPR009014;IPR011766;IPR011895;IPR017896;IPR017900;IPR019456;IPR019752;IPR029061;IPR033412	lmo:lmo0829	Biosynthesis of antibiotics;Biosynthesis of secondary metabolites;Butanoate metabolism;Carbon metabolism;Citrate cycle (TCA cycle);Glycolysis / Gluconeogenesis;Metabolic pathways;Microbial metabolism in diverse environments;Pyruvate metabolism	lmo00010;lmo00020;lmo00620;lmo00650;lmo01100;lmo01110;lmo01120;lmo01130;lmo01200	0.103454	0.615582	0.197422	0.408699	0.346961	0.0607958	0.186051	0.00189373	0.069656	0.015099	0.0381452	0.0621803	0.00133938
Q8Y8T7	17.7033	16.7215	17.3926	16.9826	16.6556	16.2728	17.331	16.1738	16.1069	16.4972	16.1661	16.4341	17.3878	16.3117	15.9809	15.8329	15.8757	16.0848	15.0933	15.214	16.1413	17.2725	16.637	16.5372	16.3658	16.5602	15.9311	15.4829	+	1.7328	0.0177284	DNA binding [GO:0003677]	IPR001387;IPR010982;IPR011051;IPR013096;IPR014710	lmo:lmo0806			0.126525	0.578833	0.182625	0.531823	0.183256	0.0607958	0.222226	0.0025586	0.0379242	0.012984	0.0733916	0.0132675	0.00128133
Q8Y6H3	17.6173	18.1809	17.9131	16.9018	18.8258	18.3251	16.3488	18.7371	18.2426	16.2167	18.7085	18.1948	15.9372	18.8756	18.4083	15.7104	19.39	18.7919	15.273	19.7181	19.6482	17.9038	18.0176	17.7762	17.7067	17.7404	17.9641	18.2131		0.000154248	1	ATP binding [GO:0005524];cell morphogenesis [GO:0000902];cytoplasm [GO:0005737];regulation of cell shape [GO:0008360]	NA	lmo:lmo1713			0.350436	0.27629	0.070016	0.0618241	0.138565	0.181481	0.204718	0.0185315	0.00607838	0.00144112	0.000813581	0.00742902	0.0108693
Q8Y4C4	21.6635	20.2201	20.3241	20.6025	19.3024	18.8456	20.4114	17.7245	18.3391	20.3892	17.6971	18.3689	20.3729	17.4638	18.1037	20.2499	16.8166	18.3363	20.1512	16.9926	18.2966	20.7359	19.5835	18.825	18.8184	18.6468	18.4676	18.4801		0.372148	0.410136	cell cycle [GO:0007049];cell division [GO:0051301];cell wall organization [GO:0071555];cytoplasm [GO:0005737];peptidoglycan biosynthetic process [GO:0009252];regulation of cell shape [GO:0008360];UDP-N-acetylgalactosamine biosynthetic process [GO:0019277];UDP-N-acetylglucosamine 1-carboxyvinyltransferase activity [GO:0008760]	IPR001986;IPR005750;IPR013792;IPR036968	lmo:lmo2526	Amino sugar and nucleotide sugar metabolism;Metabolic pathways;Peptidoglycan biosynthesis	lmo00520;lmo00550;lmo01100	0.0631217	0.27629	0.219467	0.194471	0.132144	0.171828	0.225521	0.000778666	0.00601211	0.0196864	0.00868635	0.00688197	0.00968381
Q8Y4C8	16.1138	14.682	15.3998	14.695	14.6019	14.0438	14.2996	12.4749	12.5899	13.4897	11.8517	NaN	14.0067	11.2672	NaN	14.4737	13.6679	12.6547	15.3034	14.6519	13.5659	15.3985	14.4469	13.1215	12.6707	12.637	13.5988	14.5071	+	1.26933	0.0391691	hydrolase activity, hydrolyzing O-glycosyl compounds [GO:0004553];outer membrane [GO:0019867];peptidoglycan turnover [GO:0009254]	IPR010611;IPR018392;IPR036779;IPR036908	lmo:lmo2522			0.0126399	0.304827	0.070016	0.116531	0.280772	0.0607958	0.130152	3.42776e-05	0.00772228	0.00148915	0.00316969	0.03625	0.00121091
Q8Y5R7	15.0943	8.82355	9.14491	17.1943	17.3151	16.7663	16.8598	17.0138	15.8641	16.4439	16.5788	15.4944	15.8671	16.0086	15.3985	15.129	14.6209	14.1276	15.3854	13.5831	13.8523	11.0209	17.0919	16.5792	16.1724	15.758	14.6259	14.2736	+	2.57834	0.00308014	3-isopropylmalate dehydratase activity [GO:0003861];4 iron, 4 sulfur cluster binding [GO:0051539];leucine biosynthetic process [GO:0009098];metal ion binding [GO:0046872]	IPR001030;IPR004430;IPR015931;IPR018136;IPR033941;IPR036008	lmo:lmo1989	2-Oxocarboxylic acid metabolism;Biosynthesis of amino acids;Biosynthesis of secondary metabolites;C5-Branched dibasic acid metabolism;Metabolic pathways;Valine, leucine and isoleucine biosynthesis	lmo00290;lmo00660;lmo01100;lmo01110;lmo01210;lmo01230	NaN	0.472256	0.140333	0.246383	0.067427	0.786613	0.739197	NaN	0.0211579	0.00662035	0.0126476	0.00184178	0.602399
Q8Y934	NaN	NaN	8.99271	15.7204	NaN	14.1029	15.654	NaN	14.2024	15.3415	NaN	14.1276	14.9408	NaN	13.5225	13.9885	NaN	12.9805	13.3296	NaN	13.1321	NaN	14.9116	14.9282	14.7345	14.2316	13.4845	13.2309		0.474749	0.31019	bacterial-type flagellum filament cap [GO:0009421];bacterial-type flagellum hook [GO:0009424];bacterial-type flagellum-dependent cell motility [GO:0071973];cell adhesion [GO:0007155];extracellular region [GO:0005576]	IPR003481;IPR010809;IPR040026	lmo:lmo0707	Flagellar assembly	lmo02040	NaN	0.349015	0.131874	0.140013	0.067427	0.339783	0.209542	NaN	0.00930706	0.00529925	0.0048538	0.00176449	0.0658529
Q7AP81	13.359	14.25	NaN	11.7499	12.7565	NaN	11.5915	11.4521	NaN	11.9382	12.5856	NaN	12.0431	11.9678	NaN	10.9035	11.3148	NaN	11.8252	11.2785	NaN	13.8045	12.2532	11.5218	12.2619	12.0054	11.1092	11.5518	+	2.1079	0.00778317	membrane [GO:0016020]	IPR006665;IPR025713;IPR036737	lmo:lmo0686	Bacterial chemotaxis;Flagellar assembly	lmo02030;lmo02040	0.206764	0.742529	0.0688047	0.671336	0.179709	0.131631	0.599311	0.00633565	0.468909	0.000716123	0.31102	0.0124515	0.00602349
Q8Y7H1	14.2726	14.5012	NaN	13.4906	13.1364	NaN	12.0534	11.3344	NaN	12.6196	11.2212	NaN	12.2852	10.224	NaN	10.5679	NaN	NaN	9.342	NaN	NaN	14.3869	13.3135	11.6939	11.9204	11.2546	NaN	NaN	+	1.25363	0.0400874	transcription regulatory region DNA binding [GO:0044212]	IPR003115;IPR036086	lmo:lmo1309			0.144373	0.39904	0.0688047	0.121425	0.0813042	NaN	NaN	0.00322999	0.0116305	0.000562495	0.00396655	0.00278061	NaN
Q8Y9H1	14.9671	13.8192	14.6768	14.1326	13.2502	13.4184	13.2987	12.886	13.3701	12.9652	13.6557	13.666	13.1628	13.518	13.5531	11.6553	13.8621	14.5491	11.6258	13.7975	15.0372	14.4877	13.6004	13.1849	13.429	13.4113	13.3555	13.4868		0.149046	0.797927	NA	IPR013078;IPR029033	lmo:lmo0557			0.496191	0.615582	0.0688047	0.671336	0.374782	0.701758	0.669761	0.0343128	0.0859321	0.0010515	0.289327	0.0774034	0.478976
Q8Y9I7	22.7583	22.4196	22.6704	22.2081	21.6457	21.5106	21.9507	21.7057	21.1896	21.8095	21.7725	21.5044	22.0279	21.6612	21.1324	21.6183	21.2518	20.8874	21.4666	21.1381	20.7953	22.6161	21.7881	21.6153	21.6955	21.6072	21.2525	21.1333	+	2.5795	0.00457143	outer membrane-bounded periplasmic space [GO:0030288]	IPR002491	lmo:lmo0541			0.840584	0.612882	0.070016	0.116531	0.0691384	0.0899919	0.114693	0.280741	0.0441443	0.00153524	0.00318302	0.00198065	0.00266463
Q8YA06	NaN	16.9766	17.1607	NaN	16.2037	15.091	NaN	15.5101	15.2308	NaN	15.5366	15.5282	NaN	15.3247	15.4217	NaN	14.0651	14.7845	NaN	13.2596	14.81	17.0687	15.6473	15.3704	15.5324	15.3732	14.4248	14.0348	+	1.81716	0.0126983	DNA binding [GO:0003677];DNA-binding transcription factor activity [GO:0003700]	IPR001034;IPR014036;IPR036390;IPR037171	lmo:lmo0360			0.270593	0.990836	0.0702987	0.116531	0.114652	0.0910444	0.372306	0.0108237	0.984891	0.00158814	0.00363489	0.00496779	0.00281833
Q8Y921	18.496	18.2547	18.1546	17.7286	17.3423	17.5031	17.6308	17.086	17.0832	17.4079	17.3173	16.9565	16.763	16.905	16.5831	17.021	16.4181	16.5765	16.7982	15.9252	15.8945	18.3017	17.5247	17.2667	17.2273	16.7504	16.6718	16.206	+	4.78272	0.000352941	NA	IPR010841;IPR032330;IPR038344	lmo:lmo0721			0.34599	0.500425	0.133226	0.191571	0.444226	0.0732318	0.130152	0.017057	0.024875	0.00580069	0.00817368	0.133195	0.0018234
Q8Y881	16.456	16.2645	16.2932	15.6271	16.1377	15.8444	14.8578	15.4985	15.0504	15.3012	15.2834	15.5637	15.0397	15.1821	14.8937	14.6578	15.5918	15.3819	13.9795	14.6437	14.7172	16.3379	15.8697	15.1356	15.3828	15.0385	15.2105	14.4468	+	4.14828	0.000596825	NA	IPR017853;IPR025277	lmo:lmo1036			0.871855	0.615582	0.364225	0.629106	0.0756392	0.936111	0.984567	0.410406	0.0803353	0.0750231	0.193522	0.00226766	0.869995
Q8Y8T6	19.3308	19.2015	18.9575	18.8884	18.7753	19.1273	18.6483	18.7838	19.0774	18.8115	18.8574	19.2699	18.7375	18.7589	19.2292	18.4622	18.6219	18.4381	17.8505	18.0227	18.0288	19.1633	18.9303	18.8365	18.9796	18.9085	18.5074	17.9673	+	4.11658	0.00070195	ATP binding [GO:0005524];ATPase activity [GO:0016887];ATPase-coupled putrescine transmembrane transporter activity [GO:0015594];ATPase-coupled spermidine transmembrane transporter activity [GO:0015595];ATP-binding cassette (ABC) transporter complex [GO:0043190]	IPR003439;IPR003593;IPR008995;IPR013611;IPR017871;IPR017879;IPR027417	lmo:lmo0807	ABC transporters	lmo02010	0.525031	0.425308	0.291086	0.287959	0.264663	0.0763031	0.238518	0.0379605	0.0140113	0.0368346	0.0163798	0.031194	0.00195122
Q8Y9E4	13.87	11.0313	14.2018	16.2222	16.1591	16.0391	16.8762	17.4344	16.958	17.016	17.7455	17.2691	16.8837	17.466	16.9747	17.3242	17.3163	17.4276	17.2959	17.383	17.4399	13.0344	16.1401	17.0896	17.3435	17.1081	17.356	17.3729	+	4.74756	0.000338028	integral component of membrane [GO:0016021]	IPR010317;IPR021759	lmo:lmo0586			0.601715	0.525755	0.178376	0.0765923	0.249529	0.292122	0.196668	0.0522166	0.0304938	0.0113959	0.00163397	0.0261	0.0359747
Q7AP82	11.7771	11.638	11.2104	14.4322	11.2703	13.54	14.9845	10.8165	13.8628	14.9649	11.6383	13.5322	15.2755	10.8919	13.5596	15.0003	NaN	13.1516	14.5551	9.28443	13.151	11.5419	13.0808	13.2213	13.3785	13.2423	14.0759	12.3302		0.0968019	0.907039	bacterial-type flagellum-dependent swarming motility [GO:0071978];integral component of membrane [GO:0016021];plasma membrane [GO:0005886];protein transport [GO:0015031]	IPR002898	lmo:lmo0685	Bacterial chemotaxis;Flagellar assembly;Two-component system	lmo02020;lmo02030;lmo02040	0.0901165	0.42201	0.0688047	0.343069	0.067427	0.219224	0.348786	0.00140521	0.013223	0.000653783	0.0273363	0.0017964	0.016523
Q8Y5Y6	16.1388	15.7232	15.7125	18.0945	17.5193	17.5054	18.257	17.9694	17.8022	18.0829	17.6126	17.9506	18.5161	18.1277	18.1182	18.2743	18.2207	17.8829	17.9744	17.8104	18.0608	15.8581	17.7064	18.0095	17.882	18.254	18.126	17.9485	+	6.99414	7.40741e-05	carbohydrate metabolic process [GO:0005975];cytosol [GO:0005829];formate C-acetyltransferase activity [GO:0008861];threonine catabolic process [GO:0006567]	IPR001150;IPR004184;IPR005949	lmo:lmo1917	Butanoate metabolism;Metabolic pathways;Microbial metabolism in diverse environments;Propanoate metabolism;Pyruvate metabolism	lmo00620;lmo00640;lmo00650;lmo01100;lmo01120	0.826307	0.628635	0.559724	0.635165	0.950374	0.171828	0.0789884	0.166693	0.274486	0.259593	0.209036	0.859965	0.00975186
Q8Y859	NaN	NaN	NaN	13.272	NaN	13.619	14.0095	NaN	16.8609	14.5583	NaN	14.745	14.8441	NaN	15.7483	15.1874	NaN	15.056	16.0343	NaN	15.8141	NaN	13.4455	15.4352	14.6516	15.2962	15.1217	15.9242		0.650131	0.188148	NA	IPR012336;IPR036249	lmo:lmo1059			NaN	0.615582	0.389363	0.671336	0.0812926	0.420801	0.211708	NaN	0.118921	0.0960744	0.2873	0.00255955	0.126367
Q8Y5K0	15.6133	NaN	16.8339	14.7369	NaN	13.9642	14.1666	NaN	13.654	14.6667	NaN	13.1228	13.3561	NaN	12.8288	14.9422	NaN	13.0773	15.2551	NaN	11.7499	16.2236	14.3505	13.9103	13.8948	13.0925	14.0097	13.5025		0.458184	0.315186	catalytic activity [GO:0003824];molybdenum ion binding [GO:0030151];pyridoxal phosphate binding [GO:0030170]	IPR005302;IPR011037	lmo:lmo2060			0.838682	0.762792	0.655966	0.691168	0.0813042	0.696537	0.93048	0.209998	0.512985	0.367765	0.346442	0.00281667	0.46284
Q8Y7B4	15.2357	16.806	16.5814	14.6782	16.738	15.2936	14.6766	15.1632	16.3934	14.2806	14.1875	15.3759	14.0051	14.2154	15.8666	12.9022	14.0905	14.2463	12.8885	13.4463	14.2401	16.2077	15.5699	15.4111	14.6147	14.6957	13.7463	13.525	+	1.78605	0.0138501	alpha-ketoacid dehydrogenase activity [GO:0003826];branched-chain amino acid catabolic process [GO:0009083];oxidoreductase activity, acting on the aldehyde or oxo group of donors, disulfide as acceptor [GO:0016624]	IPR001017;IPR029061	lmo:lmo1372	Biosynthesis of antibiotics;Biosynthesis of secondary metabolites;Metabolic pathways;Propanoate metabolism;Valine, leucine and isoleucine degradation	lmo00280;lmo00640;lmo01100;lmo01110;lmo01130	0.783805	0.621917	0.084464	0.907834	0.902235	0.794974	0.45204	0.129359	0.232967	0.0020204	0.757842	0.733329	0.618154
Q8Y4T1	19.0851	19.5879	19.2691	18.7412	19.0781	17.1173	18.5018	18.6381	17.0012	18.334	18.5018	16.7617	17.9168	18.4025	16.7749	17.6426	17.7287	15.8477	17.1701	17.4836	15.2806	19.3141	18.3122	18.047	17.8658	17.6981	17.073	16.6448		1.15281	0.052546	alkanesulfonate catabolic process [GO:0046306];FMN reductase activity [GO:0008752]	IPR005025;IPR020048;IPR029039	lmo:lmo2351	Metabolic pathways;Riboflavin metabolism;Sulfur metabolism	lmo00740;lmo00920;lmo01100	0.539616	0.615582	0.296271	0.313446	0.0927361	0.0845292	0.196668	0.0435351	0.139884	0.0393716	0.0204784	0.00337349	0.00227535
Q7AP93	16.3492	15.8554	16.2157	17.5295	17.0107	16.4996	17.7415	17.0996	17.7118	17.9714	17.0777	16.6352	17.4992	16.2767	16.9587	16.5201	15.338	15.5181	16.1809	14.8052	15.3707	16.1401	17.0132	17.5176	17.2281	16.9115	15.7921	15.4523	+	2.52423	0.00426144	NA	IPR011855	lmo:lmo0118			0.089529	0.976567	0.310335	0.116531	0.183256	0.0867722	0.196188	0.00133535	0.950526	0.0484576	0.00332237	0.0135959	0.00245251
Q8Y4Y3	15.8064	15.4318	16.1094	17.6293	16.2985	16.8939	18.02	16.451	17.0064	18.1134	16.8786	17.0783	19.015	17.6318	17.4794	16.7386	15.4398	16.4226	15.7701	15.1019	16.6862	15.7825	16.9406	17.1591	17.3568	18.0421	16.2004	15.8527	+	1.96188	0.0104257	NA	NA	lmo:lmo2296			0.207516	0.615582	0.428856	0.861876	0.444226	0.0867722	0.479686	0.00703445	0.0924761	0.131659	0.66589	0.134067	0.00242554
Q8Y4K4	18.8656	18.5061	18.6303	18.2964	18.091	17.8897	17.7655	17.9151	17.534	17.879	17.9332	17.6035	17.8115	17.8189	17.4037	17.5809	17.8953	17.559	17.5712	17.544	17.2367	18.6673	18.0924	17.7382	17.8052	17.6781	17.6784	17.4506	+	4.18148	0.000662791	cytosol [GO:0005829];glutamate catabolic process [GO:0006538];glutamate decarboxylase activity [GO:0004351];pyridoxal phosphate binding [GO:0030170]	IPR002129;IPR010107;IPR015421;IPR015424	lmo:lmo2434	Alanine, aspartate and glutamate metabolism;beta-Alanine metabolism;Biosynthesis of secondary metabolites;Butanoate metabolism;Metabolic pathways;Microbial metabolism in diverse environments;Quorum sensing;Taurine and hypotaurine metabolism	lmo00250;lmo00410;lmo00430;lmo00650;lmo01100;lmo01110;lmo01120;lmo02024	0.84601	0.508345	0.0991462	0.194471	0.0927361	0.310756	0.21915	0.334593	0.0271117	0.00322801	0.00846509	0.00334641	0.0500518
Q8Y9S8	NaN	17.0358	NaN	NaN	15.7483	15.9967	NaN	13.8739	15.5705	NaN	14.2379	15.5815	NaN	13.884	15.859	NaN	13.974	16.4653	NaN	14.2962	16.3589	NaN	15.8725	14.7222	14.9097	14.8715	15.2197	15.3275		0.0264311	1	NA	IPR007737;IPR036388	lmo:lmo0445			NaN	0.622469	0.860458	0.811872	0.0934404	0.96097	0.425133	NaN	0.241103	0.699399	0.55213	0.00348612	0.916349
Q8Y964	18.6784	19.5398	19.6101	18.5885	19.1523	18.661	18.1194	18.7961	18.3398	18.2857	18.5032	18.2957	18.1166	18.6301	18.2902	18.1526	18.2797	18.1689	18.4495	18.4805	18.3027	19.2761	18.8006	18.4184	18.3616	18.3456	18.2004	18.4109	+	2.20323	0.00933699	oxidoreductase activity [GO:0016491]	IPR002347;IPR020904;IPR036291	lmo:lmo0669			0.501742	0.727076	0.339625	0.311549	0.303725	0.0938924	0.224851	0.0353771	0.448363	0.0611551	0.0201468	0.0447382	0.00309605
Q8Y653	18.441	19.2945	17.9289	23.2529	22.9291	23.243	24.1283	24.32	23.8923	24.0445	24.4215	24.3008	24.41	24.5232	24.2204	24.2616	24.4229	24.1317	24.3906	24.4332	24.6318	18.5548	23.1417	24.1135	24.2556	24.3845	24.2721	24.4852	+	11.1175	0	cell adhesion [GO:0007155];metal ion binding [GO:0046872];metal ion transport [GO:0030001];plasma membrane [GO:0005886]	IPR006127;IPR006128;IPR006129	lmo:lmo1847	ABC transporters	lmo02010	0.997003	0.615582	0.0946995	0.296323	0.205615	0.127133	0.222226	0.975393	0.0737742	0.00251693	0.0181745	0.018082	0.00504769
Q8Y958	NaN	10.5276	13.73	NaN	13.6771	13.7204	NaN	14.3163	13.6497	NaN	14.3839	13.6596	NaN	14.6467	13.7887	NaN	14.1881	13.6239	NaN	13.9345	13.8003	12.1288	13.6988	13.983	14.0217	14.2177	13.906	13.8674		0.366002	0.417151	integral component of membrane [GO:0016021];protein secretion [GO:0009306]	IPR005837;IPR005838	lmo:lmo0676	Flagellar assembly	lmo02040	0.9447	0.578833	0.0953157	0.116531	0.132144	0.233124	0.331451	0.679543	0.038203	0.00272331	0.00331358	0.0069071	0.0201772
Q9RQI6	18.0969	19.9832	19.3637	18.2048	18.373	17.2785	17.8392	17.5269	19.6436	17.5873	17.4199	17.4018	17.5346	17.2759	18.0822	16.6591	16.378	16.5079	16.8255	16.5799	16.4497	19.1479	17.9521	18.3366	17.4697	17.6309	16.515	16.6184	+	2.70451	0.00299822	ATPase binding [GO:0051117];ATP-dependent peptidase activity [GO:0004176];cytoplasm [GO:0005737];endopeptidase Clp complex [GO:0009368];protein quality control for misfolded or incompletely synthesized proteins [GO:0006515];serine-type endopeptidase activity [GO:0004252]	IPR001907;IPR018215;IPR023562;IPR029045;IPR033135	lmo:lmo2468			0.838682	0.70733	0.754867	0.343069	0.365136	0.0955101	0.358864	0.208003	0.405456	0.510601	0.0276259	0.0702403	0.00321366
Q8Y431	18.5127	17.6426	18.0608	17.7273	16.9542	17.2575	17.4549	16.6393	16.9163	17.0727	16.6146	16.9051	17.0967	16.1768	16.7553	17.1725	15.7555	16.7817	17.1917	14.973	16.9123	18.0721	17.313	17.0035	16.8641	16.6763	16.5699	16.359		1.11724	0.061903	NA	IPR025062	lmo:lmo2643			0.85231	0.472256	0.0983498	0.177684	0.168612	0.360312	0.225521	0.354727	0.0197497	0.00287534	0.00722582	0.0108963	0.0785607
Q8Y5U5	15.6266	15.7505	15.4698	16.4897	15.3856	14.4124	16.8127	NaN	13.686	16.8595	NaN	13.7502	16.2753	15.4745	13.292	17.2926	NaN	13.4718	17.512	NaN	12.8531	15.6156	15.4292	15.2494	15.3049	15.0139	15.3822	15.1826		8.25805e-05	1	ATP binding [GO:0005524];ATPase activity [GO:0016887];cellular response to iron ion [GO:0071281]	IPR003439;IPR003593;IPR017871;IPR027417	lmo:lmo1960			0.278519	0.406706	0.115427	0.307056	0.0813042	0.19323	0.196188	0.011555	0.0122012	0.00406486	0.0194469	0.00272226	0.0122779
Q8Y511	21.0104	20.3065	20.1823	20.3437	19.6581	19.7374	19.8355	19.3503	19.1017	19.4955	19.2756	19.0359	19.3981	19.0902	18.7483	18.9419	19.0834	18.6811	18.3133	18.4115	18.227	20.4998	19.9131	19.4291	19.269	19.0789	18.9021	18.3172	+	4.68608	0.00037247	3'-5' exonuclease activity [GO:0008408];ATP binding [GO:0005524];cytosol [GO:0005829];DNA helicase activity [GO:0003678];DNA helicase complex [GO:0033202];DNA repair [GO:0006281];double-strand break repair via homologous recombination [GO:0000724];double-stranded DNA binding [GO:0003690];recombinational repair [GO:0000725]	IPR000212;IPR011335;IPR011604;IPR014016;IPR014017;IPR014152;IPR027417;IPR034739;IPR038726	lmo:lmo2267			0.674348	0.480326	0.0991462	0.246383	0.0993153	0.371423	0.623179	0.0676634	0.0232167	0.00309741	0.0125774	0.00385458	0.0937306
Q8Y570	22.2181	21.5662	21.6831	21.3004	20.8938	21.0049	21.2779	20.7499	20.8065	21.2387	21.036	21.0173	21.2729	21.0478	20.9708	21.7871	21.7343	21.9909	22.3876	22.0611	22.5493	21.8225	21.0664	20.9448	21.0973	21.0971	21.8375	22.3327	+	4.86168	0.000383333	ATP binding [GO:0005524];cytoplasm [GO:0005737];protein metabolic process [GO:0019538];protein refolding [GO:0042026];response to heat [GO:0009408]	IPR001270;IPR003593;IPR003959;IPR004176;IPR017730;IPR018368;IPR019489;IPR027417;IPR028299;IPR036628;IPR041546	lmo:lmo2206			0.680125	0.39904	0.0991462	0.266946	0.16007	0.459053	0.331451	0.0694463	0.0117024	0.00305734	0.0145931	0.0099177	0.166887
Q8Y5Q1	18.6119	17.5562	18.1675	17.8762	17.6761	15.6144	17.9332	17.0183	15.9114	17.2265	17.135	16.0222	17.9254	17.2231	16.0373	17.3581	17.1539	16.9685	17.4287	16.283	17.3482	18.1119	17.0556	16.9543	16.7946	17.0619	17.1601	17.0199		0.251599	0.601791	cytosol [GO:0005829]	IPR023210;IPR036812	lmo:lmo2005			0.997003	0.733224	0.0991462	0.148291	0.51097	0.580921	0.599311	0.968461	0.456258	0.00320984	0.00542394	0.194267	0.300804
Q8Y3K6	16.9754	19.105	18.5311	17.0424	18.4057	17.6457	16.4512	17.687	19.3908	15.8689	17.42	17.424	16.4962	17.4165	18.3358	15.6504	17.2174	17.599	15.1289	17.5099	17.5177	18.2038	17.6979	17.843	16.9043	17.4162	16.8223	16.7188		0.239076	0.611938	cellular response to oxidative stress [GO:0034599];oxidoreductase activity, acting on NAD(P)H, nitrogenous group as acceptor [GO:0016657]	IPR000415;IPR029479;IPR033877	lmo:lmo2829			0.814162	0.442069	0.351909	0.880694	0.0993153	0.211213	0.265862	0.150343	0.0153947	0.069368	0.694936	0.0039038	0.0149242
Q7AP79	18.3503	18.094	18.2155	17.9098	17.4597	17.8844	17.8255	17.1052	17.5153	17.8927	17.1229	17.6505	17.7998	16.9962	17.6794	18.1615	16.4441	17.7723	18.1857	15.9182	17.8173	18.2199	17.7513	17.482	17.5554	17.4918	17.4593	17.307		0.167514	0.776382	DNA binding [GO:0003677];DNA-binding transcription factor activity [GO:0003700];DNA-templated transcription, initiation [GO:0006352];sigma factor activity [GO:0016987]	IPR000943;IPR007624;IPR007627;IPR007630;IPR013324;IPR013325;IPR014284;IPR014288;IPR014322	lmo:lmo0895			0.580059	0.62613	0.100731	0.340644	0.138565	0.231574	0.386234	0.0491575	0.248783	0.00341349	0.0247535	0.00766217	0.0188155
Q927Y2	16.8177	18.191	18.3086	16.2969	17.4408	16.3173	16.4397	16.5667	16.063	16.5003	16.9987	15.4843	16.1006	16.6676	15.804	16.3067	16.2741	16.6218	16.4529	16.3488	16.2827	17.7724	16.685	16.3565	16.3277	16.1907	16.4009	16.3614	+	1.41325	0.0333137	cytosolic small ribosomal subunit [GO:0022627];negative regulation of translational elongation [GO:0045900];primary metabolic process [GO:0044238];ribosomal small subunit binding [GO:0043024];ribosome binding [GO:0043022]	IPR003489;IPR032528;IPR034694;IPR036567;IPR038416	lmo:lmo2511			0.783805	0.867173	0.100731	0.671336	0.41268	0.371288	0.668182	0.12887	0.670756	0.00339034	0.287229	0.100904	0.0892459
Q8Y5J6	18.3075	17.6433	17.4346	17.3563	17.7888	17.7744	17.3666	17.8132	17.2819	17.6453	17.911	17.674	17.4281	18.0655	17.5363	18.3079	18.4962	17.7313	18.3115	18.5185	18.219	17.7951	17.6399	17.4872	17.7434	17.6767	18.1785	18.3496	+	1.3806	0.0436186	cell [GO:0005623];cellular water homeostasis [GO:0009992];integral component of membrane [GO:0016021];integral component of plasma membrane [GO:0005887];ion transmembrane transport [GO:0034220];ion transport [GO:0006811];mechanosensitive ion channel activity [GO:0008381]	IPR001185;IPR019823;IPR036019;IPR037673	lmo:lmo2064			0.206764	0.619326	0.180324	0.221348	0.218162	0.10367	0.633366	0.00686878	0.219927	0.012305	0.0104772	0.0207843	0.003558
Q8Y6C5	23.9626	23.7374	23.9564	23.23	22.8902	23.0428	22.9498	22.9677	22.8921	22.8648	22.9541	23.0277	22.9934	22.9619	22.8108	22.9083	23.1046	23.0404	23.1389	23.0885	23.2664	23.8855	23.0543	22.9365	22.9489	22.922	23.0177	23.1646	+	6.50916	0.000145985	cytosol [GO:0005829];'de novo' IMP biosynthetic process [GO:0006189];IMP cyclohydrolase activity [GO:0003937];phosphoribosylaminoimidazolecarboxamide formyltransferase activity [GO:0004643]	IPR002695;IPR011607;IPR016193;IPR024051;IPR036914	lmo:lmo1765	Biosynthesis of antibiotics;Biosynthesis of secondary metabolites;Metabolic pathways;One carbon pool by folate;Purine metabolism	lmo00230;lmo00670;lmo01100;lmo01110;lmo01130	0.206764	0.615582	0.178376	0.340084	0.127102	0.103855	0.257689	0.00672381	0.0865107	0.0112298	0.024486	0.00632638	0.00367276
Q8Y610	20.2421	20.7885	20.6124	19.661	19.6203	19.9115	19.4172	19.4414	20.2144	20.1426	20.0925	20.0954	19.1363	19.4083	19.8294	19.8359	19.8153	20.6412	20.2884	20.023	20.7107	20.5477	19.7309	19.691	20.1102	19.458	20.0975	20.3407	+	1.84515	0.0166234	drug binding [GO:0008144];integral component of membrane [GO:0016021];penicillin binding [GO:0008658];peptidoglycan biosynthetic process [GO:0009252];peptidoglycan glycosyltransferase activity [GO:0008955];response to antibiotic [GO:0046677]	IPR001264;IPR001460;IPR012338;IPR013783;IPR023346;IPR036116;IPR036950	lmo:lmo1892	beta-Lactam resistance;Metabolic pathways;Peptidoglycan biosynthesis	lmo00550;lmo01100;lmo01501	0.659083	0.615582	0.161911	0.667131	0.106421	0.394356	0.552022	0.0620355	0.0843987	0.0090369	0.272664	0.00432489	0.103754
Q8Y6L7	19.7425	19.6183	19.8601	19.4194	19.333	19.0148	19.3287	19.3951	18.9113	19.1838	19.1986	18.9771	19.3033	19.3414	18.9831	19.5078	19.4594	18.9828	19.4297	19.2059	19.1658	19.7403	19.2557	19.2117	19.1199	19.2093	19.3167	19.2671		1.36972	0.0574208	carbohydrate metabolic process [GO:0005975];carboxylic acid metabolic process [GO:0019752];cytoplasm [GO:0005737];L-lactate dehydrogenase activity [GO:0004459]	IPR001236;IPR001557;IPR011304;IPR015955;IPR022383;IPR036291	lmo:lmo1667	Biosynthesis of antibiotics;Biosynthesis of secondary metabolites;Cysteine and methionine metabolism;Glycolysis / Gluconeogenesis;Metabolic pathways;Microbial metabolism in diverse environments;Propanoate metabolism;Pyruvate metabolism	lmo00010;lmo00270;lmo00620;lmo00640;lmo01100;lmo01110;lmo01120;lmo01130	0.539616	0.615582	0.129275	0.106832	0.148094	0.234579	0.114693	0.0433642	0.14639	0.00498204	0.00263519	0.00868238	0.0208374
Q8Y7I9	17.9676	18.0706	17.0512	18.0372	16.8053	16.872	16.9062	16.4811	18.3686	17.4623	16.7279	15.9458	16.6679	16.2369	16.2311	14.8043	16.316	15.8523	15.9472	15.5922	14.9315	17.6965	17.2382	17.252	16.712	16.3786	15.6575	15.4903	+	2.01455	0.0093951	iron ion binding [GO:0005506];negative regulation of single-species biofilm formation on inanimate substrate [GO:1900232];quorum sensing [GO:0009372];S-ribosylhomocysteine lyase activity [GO:0043768]	IPR003815;IPR011249;IPR037005	lmo:lmo1288	Biosynthesis of amino acids;Cysteine and methionine metabolism;Metabolic pathways;Quorum sensing	lmo00270;lmo01100;lmo01230;lmo02024	0.840584	0.615582	0.721576	0.536778	0.106901	0.844092	0.680724	0.298677	0.131238	0.452124	0.07962	0.00448685	0.707765
Q8YAG5	NaN	NaN	12.2146	11.8595	NaN	11.2862	11.8041	NaN	11.7896	11.6696	NaN	NaN	12.0996	NaN	11.9636	12.0808	NaN	NaN	12.919	NaN	NaN	NaN	11.5729	11.7968	NaN	12.0316	NaN	NaN		0.517126	0.375765	NA	IPR002645;IPR036513;IPR038284	lmo:lmo0161			NaN	0.916178	0.291086	NaN	0.106901	NaN	NaN	NaN	0.762142	0.0369835	NaN	0.00443904	NaN
Q7AP72	14.4684	15.1339	NaN	13.2295	14.8884	NaN	13.1704	13.037	NaN	13.4868	14.1176	NaN	13.066	14.1113	NaN	13.3201	NaN	NaN	12.6966	14.6412	NaN	14.8011	14.0589	13.1037	13.8022	13.5887	NaN	13.6689		0.274445	0.553697	NA	IPR005149;IPR036388;IPR036390	lmo:lmo1408			0.443483	NaN	0.405834	0.604595	0.107712	NaN	NaN	0.028864	NaN	0.107054	0.159068	0.00459265	NaN
Q8Y3Z0	19.1575	19.0276	18.6144	18.7545	18.1203	18.0753	18.5982	17.88	17.435	18.5048	18.0835	17.4947	18.2701	17.7732	17.2813	18.1279	17.7283	17.5818	18.0275	17.5369	17.5328	18.9331	18.3167	17.9711	18.0277	17.7749	17.8126	17.6991	+	1.44268	0.0338649	integral component of membrane [GO:0016021];magnesium transmembrane transporter activity, phosphorylative mechanism [GO:0015444];nucleotide binding [GO:0000166];proton-exporting ATPase activity, phosphorylative mechanism [GO:0008553]	IPR001757;IPR004014;IPR006068;IPR006415;IPR008250;IPR018303;IPR023214;IPR023298;IPR023299;IPR036412	lmo:lmo2689			0.337776	0.520041	0.151546	0.473621	0.207467	0.113909	0.224851	0.0154637	0.0283787	0.00779965	0.0577818	0.0190742	0.00434627
Q8Y6R2	16.9277	17.1328	17.6902	15.8802	16.4201	7.80144	15.6974	15.704	15.6158	15.4048	15.6732	15.7683	15.2013	15.6003	11.7121	14.7564	15.399	15.0164	14.5454	15.2025	14.8375	17.2502	13.3673	15.6724	15.6155	14.1712	15.0573	14.8618		0.403382	0.366028	ADP-dependent NAD(P)H-hydrate dehydratase activity [GO:0052855];ATP binding [GO:0005524];NADHX epimerase activity [GO:0052856];NADPHX epimerase activity [GO:0052857];nicotinamide nucleotide metabolic process [GO:0046496]	IPR000631;IPR017953;IPR029056	lmo:lmo1622			0.768846	0.619326	0.133226	0.658714	0.389004	0.113909	0.330015	0.114377	0.214347	0.00593101	0.247891	0.082118	0.00436931
Q8Y7A4	16.2803	18.8679	18.6591	17.9558	19.7369	19.0149	18.075	18.6856	19.6054	17.9633	17.7506	18.2968	18.2953	17.5174	19.1471	17.5665	16.9219	17.2362	17.7981	17.244	17.373	17.9357	18.9026	18.7887	18.0035	18.3199	17.2415	17.4717		0.799717	0.133333	NA	IPR001763;IPR020936;IPR022111;IPR036873;IPR040503	lmo:lmo1384			0.838682	0.858565	0.846511	0.593962	0.892365	0.113909	0.318912	0.23851	0.650809	0.663147	0.143739	0.706877	0.00431153
Q8Y4H0	19.0119	18.6825	18.9535	17.7527	17.7151	18.0557	17.7364	17.3862	17.4417	17.5684	17.5011	17.4865	17.2183	17.2127	17.4384	17.2487	16.9733	17.5118	16.8084	16.5665	17.0711	18.8826	17.8412	17.5214	17.5187	17.2898	17.2446	16.8153	+	6.91552	5.71429e-05	cell cycle [GO:0007049];cell division [GO:0051301];DNA binding [GO:0003677];regulation of sporulation [GO:0043937]	IPR003802;IPR018478;IPR023054;IPR027434;IPR036388;IPR039518	lmo:lmo2472			0.842545	0.500425	0.182625	0.398247	0.114652	0.130986	0.157182	0.318616	0.0255441	0.0128412	0.0363733	0.00511772	0.00555326
Q7AP77	17.334	10.4754	15.4772	17.5415	15.2181	16.2987	17.3642	15.9259	15.7821	17.1444	16.0655	16.0058	17.4851	16.374	15.8464	17.1433	16.1882	15.128	17.0782	16.0955	14.7262	14.4289	16.3528	16.3574	16.4052	16.5685	16.1532	15.9666		0.147455	0.789226	integral component of membrane [GO:0016021];lipoteichoic acid biosynthetic process [GO:0070395];plasma membrane [GO:0005886];transferase activity, transferring acyl groups [GO:0016746]	IPR004299;IPR024024;IPR024194	lmo:lmo0973	Cationic antimicrobial peptide (CAMP) resistance;Two-component system	lmo01503;lmo02020	0.783805	0.520041	0.129275	0.376965	0.116798	0.310756	0.238518	0.13175	0.0287756	0.00490659	0.0339269	0.00542091	0.0457
Q8Y715	NaN	15.4096	NaN	12.7069	14.4422	NaN	13.0132	13.8317	NaN	12.9996	13.6134	NaN	13.5509	13.915	NaN	13.9412	12.6015	NaN	13.6805	12.9146	NaN	NaN	13.5746	13.4224	13.3065	13.7329	13.2714	13.2976		0.00815567	1	NA	IPR029058;IPR029059	lmo:lmo1511			NaN	0.615582	0.296762	0.54902	0.116798	0.81826	0.543231	NaN	0.104998	0.0417152	0.101066	0.00539756	0.650015
Q8Y9N4	14.2283	NaN	13.5821	13.6518	NaN	14.9389	13.0861	NaN	15.9162	12.9963	NaN	14.5088	13.617	NaN	15.738	10.6591	NaN	13.9992	11.7162	NaN	14.0377	13.9052	14.2953	14.5011	13.7526	14.6775	12.3291	12.877		0.152608	0.772827	3,4-dihydroxybenzoate biosynthetic process [GO:0046279];3-dehydroquinate dehydratase activity [GO:0003855];aromatic amino acid family biosynthetic process [GO:0009073];chorismate biosynthetic process [GO:0009423]	IPR001381;IPR013785;IPR018508	lmo:lmo0491	Biosynthesis of amino acids;Biosynthesis of antibiotics;Biosynthesis of secondary metabolites;Metabolic pathways;Phenylalanine, tyrosine and tryptophan biosynthesis	lmo00400;lmo01100;lmo01110;lmo01130;lmo01230	0.826307	0.691003	0.961695	0.487071	0.116798	0.441542	0.824633	0.159646	0.383777	0.90557	0.0620203	0.00544694	0.151117
Q8Y7D3	21.6491	21.3667	21.5099	20.832	20.9206	21.0138	20.6392	20.8286	20.6846	20.4883	20.7701	20.9236	20.7639	20.9799	20.7629	20.9723	21.1835	21.0318	21.2052	21.1316	21.3229	21.5086	20.9221	20.7175	20.7273	20.8356	21.0625	21.2199	+	4.49578	0.000654762	cytosol [GO:0005829];glycine binding [GO:0016594];glycine cleavage complex [GO:0005960];glycine decarboxylation via glycine cleavage system [GO:0019464];glycine dehydrogenase (decarboxylating) activity [GO:0004375];pyridoxal phosphate binding [GO:0030170]	IPR015421;IPR015422;IPR015424;IPR020581;IPR023012	lmo:lmo1350	Biosynthesis of antibiotics;Biosynthesis of secondary metabolites;Carbon metabolism;Glycine, serine and threonine metabolism;Glyoxylate and dicarboxylate metabolism;Metabolic pathways	lmo00260;lmo00630;lmo01100;lmo01110;lmo01130;lmo01200	0.525031	0.615582	0.36849	0.54902	0.127102	0.192431	0.333114	0.0391549	0.141211	0.0780772	0.109098	0.0063624	0.0120431
Q8Y7E4	16.2515	17.5553	12.9085	17.3427	16.7153	16.1578	17.4444	16.1954	18.4809	17.2522	15.7251	16.912	17.6668	15.4678	18.3147	17.5725	14.5266	17.3711	18.1969	15.2691	17.7038	15.5718	16.7386	17.3735	16.6298	17.1498	16.4901	17.0566		0.0869413	0.936566	cytoplasm [GO:0005737];glucokinase activity [GO:0004340];glycolytic process [GO:0006096]	IPR000600;IPR004654	lmo:lmo1339	Amino sugar and nucleotide sugar metabolism;Biosynthesis of antibiotics;Biosynthesis of secondary metabolites;Carbon metabolism;Galactose metabolism;Glycolysis / Gluconeogenesis;Metabolic pathways;Microbial metabolism in diverse environments;Starch and sucrose metabolism;Streptomycin biosynthesis	lmo00010;lmo00052;lmo00500;lmo00520;lmo00521;lmo01100;lmo01110;lmo01120;lmo01130;lmo01200	0.749786	0.62241	0.151546	0.78865	0.127102	0.88517	0.272059	0.105607	0.240309	0.00781185	0.50421	0.00611947	0.768471
Q92EC0	16.6773	16.7449	16.6515	16.1905	16.3823	16.3413	15.5907	16.0552	15.8766	15.5382	15.4795	15.7592	15.7668	15.9363	15.7928	15.314	15.5267	15.5759	15.4201	15.4079	15.1769	16.6912	16.3047	15.8408	15.5923	15.832	15.4722	15.335	+	6.98379	5.12821e-05	carbohydrate metabolic process [GO:0005975];hydrolase activity, hydrolyzing O-glycosyl compounds [GO:0004553];oxidoreductase activity, acting on the CH-OH group of donors, NAD or NADP as acceptor [GO:0016616]	IPR001088;IPR015955;IPR019802;IPR022616;IPR036291	lmo:lmo0536	Glycolysis / Gluconeogenesis;Starch and sucrose metabolism	lmo00010;lmo00500	0.687087	0.759156	0.429953	0.332938	0.127102	0.225239	0.752834	0.0817708	0.502465	0.136213	0.0233057	0.00643555	0.0175826
Q928R7	19.787	19.2697	19.5233	19.0079	18.5966	18.9071	18.8338	18.3452	18.6153	18.7336	18.3069	18.7559	18.6337	18.3605	18.6505	18.6712	18.1839	18.9293	18.6062	17.7949	18.8427	19.5267	18.8372	18.5981	18.5988	18.5483	18.5948	18.4146	+	1.86009	0.0165657	DNA binding [GO:0003677];DNA-binding transcription factor activity [GO:0003700]	IPR001034;IPR014036;IPR036388;IPR036390;IPR037171	lmo:lmo2366			0.834995	0.615582	0.127923	0.536778	0.303725	0.356866	0.523568	0.176057	0.0569762	0.00467494	0.081275	0.0438329	0.0730345
P21171	21.3081	19.4288	20.1055	19.1319	18.569	19.1581	19.0033	17.9866	18.2184	18.6852	17.9435	18.3704	18.6029	17.8253	18.3905	18.9799	18.3671	18.422	19.4948	18.3347	18.9621	20.2808	18.953	18.4028	18.333	18.2729	18.5897	18.9306	+	2.20398	0.00721852	cell surface [GO:0009986];cysteine-type peptidase activity [GO:0008234];extracellular region [GO:0005576]	IPR000064;IPR003646;IPR018392;IPR036779;IPR038765	lmo:lmo0582			0.539616	0.425308	0.129275	0.421536	0.365013	0.155713	0.253482	0.0422995	0.0141769	0.00493763	0.0415915	0.0681656	0.00796377
Q48761	17.6742	17.221	17.2615	17.2125	16.5102	16.8483	17.0838	16.335	16.5217	16.886	16.7233	16.6712	16.8776	16.4686	16.5609	17.123	16.4927	17.148	17.2237	17.1354	17.1967	17.3856	16.857	16.6468	16.7602	16.6357	16.9212	17.1853	+	1.40938	0.0434317	ATP binding [GO:0005524];damaged DNA binding [GO:0003684];DNA-dependent ATPase activity [GO:0008094];metal ion binding [GO:0046872];recombinational repair [GO:0000725]	IPR003593;IPR004504;IPR014721;IPR020568;IPR020588;IPR027417;IPR041166	lmo:lmo0233			0.324516	0.615582	0.293991	0.536778	0.464489	0.130986	0.23341	0.0138607	0.072081	0.0386477	0.0823488	0.153798	0.00545781
Q8Y4K8	18.3017	18.9971	19.2062	17.4846	18.0074	17.4218	17.2848	17.5524	17.2745	17.2111	17.4464	17.3138	17.008	17.4439	17.2212	17.095	16.83	16.7787	16.9856	16.4321	16.447	18.835	17.6379	17.3706	17.3238	17.2244	16.9012	16.6216	+	5.31438	0.000194595	ATP binding [GO:0005524];ATPase activity [GO:0016887]	IPR003439;IPR003593;IPR017871;IPR027417	lmo:lmo2429			0.838682	0.615582	0.133226	0.322818	0.183256	0.130986	0.196188	0.213837	0.156358	0.00549766	0.0219516	0.0135764	0.00553574
Q8Y5R2	15.653	NaN	15.3897	14.9356	NaN	14.3622	14.6756	NaN	13.8968	14.5531	NaN	14.2108	14.2658	NaN	13.8126	13.9089	NaN	13.139	13.6449	NaN	11.9152	15.5214	14.6489	14.2862	14.3819	14.0392	13.524	12.7801	+	1.40118	0.0299747	DNA binding [GO:0003677];regulation of transcription, DNA-templated [GO:0006355]	IPR000843;IPR010982;IPR028082	lmo:lmo1994			0.961974	0.615582	0.485363	0.549254	0.240492	0.131631	0.319353	0.754002	0.0931231	0.178984	0.115343	0.0245138	0.00589721
Q8Y7D4	21.4993	20.7044	20.9212	20.329	20.7438	20.8956	20.622	20.216	20.6019	20.1744	20.768	20.8017	20.7842	21.0491	20.6805	20.8489	21.4526	21.1041	21.2967	20.8464	21.4887	21.0417	20.6561	20.48	20.5814	20.8379	21.1352	21.2106		1.17635	0.0690235	glycine decarboxylation via glycine cleavage system [GO:0019464];glycine dehydrogenase (decarboxylating) activity [GO:0004375];nucleoside metabolic process [GO:0009116]	IPR015421;IPR015422;IPR015424;IPR020581;IPR023010	lmo:lmo1349	Biosynthesis of antibiotics;Biosynthesis of secondary metabolites;Carbon metabolism;Glycine, serine and threonine metabolism;Glyoxylate and dicarboxylate metabolism;Metabolic pathways	lmo00260;lmo00630;lmo01100;lmo01110;lmo01130;lmo01200	0.613385	0.619326	0.513528	0.54902	0.141851	0.131631	0.319353	0.0548927	0.213073	0.208482	0.10246	0.00803287	0.00579335
Q8Y898	14.7707	16.7329	15.4514	15.0573	16.1866	15.5726	14.7284	15.4805	14.7775	14.8776	15.2179	14.4854	14.6145	15.1293	14.7464	13.8377	14.2123	14.0345	12.788	14.4032	13.7505	15.6517	15.6055	14.9955	14.8603	14.8301	14.0281	13.6473	+	2.16741	0.00750143	ATP-binding cassette (ABC) transporter complex [GO:0043190];transmembrane transporter activity [GO:0022857]	IPR007210	lmo:lmo1016	ABC transporters	lmo02010	0.925207	0.666732	0.697038	0.898423	0.724478	0.131631	0.523568	0.590432	0.338255	0.419024	0.734311	0.442602	0.0059208
Q8Y8D2	17.0582	17.5785	17.963	16.496	16.7313	16.2766	16.1977	15.853	15.7954	16.3951	15.7063	15.5296	16.1114	15.5483	15.3925	15.5347	14.2558	14.959	14.755	13.8562	14.6174	17.5332	16.5013	15.9487	15.877	15.6841	14.9165	14.4095	+	4.93479	0.000270531	glucosamine 6-phosphate N-acetyltransferase activity [GO:0004343];UDP-N-acetylglucosamine biosynthetic process [GO:0006048]	IPR000182;IPR016181;IPR039143	lmo:lmo0976			0.687087	0.927404	0.178376	0.536778	0.132144	0.215232	0.561948	0.0837053	0.787104	0.0116152	0.0747141	0.00695495	0.0157875
Q8Y992	17.6067	17.9584	18.5343	18.6369	18.1848	18.635	19.3139	18.5953	19.2699	19.8268	18.9817	19.8435	20.9123	19.6814	20.1634	21.1229	20.409	20.5743	21.3603	20.3129	21.1764	18.0331	18.4856	19.0597	19.5507	20.2524	20.7021	20.9499	+	4.97649	0.00028	ATP binding [GO:0005524];ATPase-coupled cation transmembrane transporter activity [GO:0019829];integral component of membrane [GO:0016021];metal ion binding [GO:0046872];plasma membrane [GO:0005886]	IPR001757;IPR008250;IPR018303;IPR023214;IPR023298;IPR023299;IPR027256;IPR036412	lmo:lmo0641			0.18479	0.193201	0.133226	0.506631	0.792606	0.4335	0.964136	0.00538711	0.00204461	0.00578024	0.0668895	0.534881	0.143512
Q8YAJ3	21.6467	21.3076	21.3231	21.0109	20.9949	20.4879	20.8064	20.8268	20.431	20.6436	20.8367	20.6013	20.8034	20.9384	20.4771	20.5539	20.9862	20.5928	20.3059	20.4246	20.5343	21.4258	20.8312	20.688	20.6939	20.7396	20.711	20.4216	+	2.65247	0.00535747	GTP biosynthetic process [GO:0006183];IMP dehydrogenase activity [GO:0003938]	IPR000644;IPR001093;IPR005990;IPR013785;IPR015875	lmo:lmo0132	Biosynthesis of secondary metabolites;Metabolic pathways;Purine metabolism	lmo00230;lmo01100;lmo01110	0.687087	0.628635	0.133226	0.292372	0.192083	0.524002	0.331451	0.0837285	0.260922	0.0058609	0.0177372	0.0152187	0.227631
Q8Y9H2	18.1694	17.8927	17.784	18.1613	17.758	17.3798	17.7772	17.5581	16.8247	17.4169	16.9625	16.8738	17.7606	16.9334	16.811	17.2139	16.8403	16.7395	17.0905	16.2451	16.8216	17.9487	17.7664	17.3866	17.0844	17.1683	16.9312	16.7191	+	1.80334	0.0169093	NA	IPR013078;IPR029033	lmo:lmo0556			0.659083	0.472256	0.2017	0.134206	0.471252	0.432955	0.331451	0.0619389	0.0216903	0.0160824	0.00456203	0.162165	0.141078
Q8Y8E3	19.0173	18.1075	18.0238	18.5212	17.6609	18.1293	18.5686	17.3382	17.9947	18.4765	17.3322	17.919	18.5292	17.2169	17.8533	18.4929	16.3761	17.8439	18.2137	15.5467	17.7475	18.3829	18.1038	17.9672	17.9092	17.8664	17.571	17.1693		0.164337	0.771548	peptidase activity [GO:0008233]	IPR001539;IPR032525	lmo:lmo0961			0.911836	0.960248	0.351052	0.605048	0.468123	0.310756	0.135039	0.534119	0.869966	0.067472	0.165783	0.159992	0.0458749
Q7AP87	16.5334	17.1422	16.9425	16.4106	16.3216	16.0156	16.0243	15.0565	15.8685	15.6019	14.8855	15.4779	15.4081	13.5756	15.9793	14.3544	14.1348	13.3188	14.3641	12.8867	12.9793	16.8727	16.2493	15.6497	15.3218	14.9877	13.936	13.41	+	3.67829	0.000714286	cell wall [GO:0005618];extracellular region [GO:0005576]	IPR001611;IPR003591;IPR012569;IPR013378;IPR014756;IPR024634;IPR025875;IPR032675;IPR042229	lmo:lmo0263			0.135952	0.970317	0.296762	0.767216	0.679866	0.731293	0.707497	0.00285729	0.90493	0.0425434	0.466548	0.385813	0.535841
Q8Y9G1	15.2307	17.0121	17.3175	14.8712	17.8476	17.3964	14.8882	17.3531	17.5526	14.5611	16.6839	17.1628	14.758	16.8424	17.6686	13.3803	16.9003	16.9627	13.2797	17.3008	17.1766	16.5201	16.7051	16.598	16.136	16.423	15.7478	15.9191		0.00526404	1	cytosol [GO:0005829];histidine biosynthetic process [GO:0000105];histidinol dehydrogenase activity [GO:0004399];NAD binding [GO:0051287];zinc ion binding [GO:0008270]	IPR001692;IPR012131;IPR016161;IPR022695	lmo:lmo0567	Biosynthesis of amino acids;Biosynthesis of secondary metabolites;Histidine metabolism;Metabolic pathways	lmo00340;lmo01100;lmo01110;lmo01230	0.840584	0.619326	0.429953	0.880694	0.138565	0.386123	0.453507	0.266716	0.188026	0.135381	0.695103	0.00749936	0.100558
Q8Y9L2	18.4286	18.4021	17.6159	18.6695	17.5033	18.3599	17.4836	17.1668	18.6493	18.1815	17.7887	17.2862	18.029	16.8003	17.2273	16.8461	16.8985	16.5095	17.3282	16.0904	16.4493	18.1489	18.1776	17.7666	17.7521	17.3522	16.7514	16.6226	+	1.69584	0.0184589	NA	IPR006015;IPR006016;IPR014729	lmo:lmo0515			0.925207	0.628635	0.640655	0.444891	0.138565	0.407806	0.974526	0.593387	0.259428	0.349403	0.0486415	0.00764973	0.114438
Q8Y5I3	20.798	20.476	20.4785	20.3524	19.8889	19.757	19.9538	19.7704	19.231	19.7226	19.7938	19.4942	19.821	19.8157	19.2599	19.3451	19.3524	19.0438	18.8454	18.925	18.6818	20.5842	19.9995	19.6517	19.6702	19.6322	19.2471	18.8174	+	4.55533	0.000388489	NA	NA	lmo:lmo2079			0.826307	0.619326	0.139257	0.54902	0.245475	0.310756	0.612725	0.163279	0.192962	0.00633759	0.112315	0.0255123	0.0509257
Q929P4	14.5677	NaN	14.7311	14.1855	NaN	13.1288	13.7392	NaN	13.3157	13.8921	NaN	13.3704	13.9159	NaN	13.5055	13.2562	NaN	13.274	13.0207	NaN	12.4795	14.6494	13.6572	13.5274	13.6313	13.7107	13.2651	12.7501	+	1.44659	0.0297583	carbohydrate transmembrane transporter activity [GO:0015144];plasma membrane [GO:0005886]	IPR006059;IPR006060	lmo:lmo2125	ABC transporters	lmo02010	0.86036	0.578833	0.139257	0.416677	0.464489	0.267755	0.423541	0.376115	0.0372095	0.00638455	0.0397619	0.15047	0.0260456
Q8Y510	20.4394	20.0219	19.6799	19.7126	19.2401	19.0982	19.2638	18.9019	18.5788	19.1746	19.0099	18.728	18.9455	18.7993	18.4681	18.6794	18.7119	18.2203	18.3655	18.1017	17.8033	20.0471	19.3503	18.9149	18.9708	18.7376	18.5372	18.0902	+	4.26602	0.000526316	4 iron, 4 sulfur cluster binding [GO:0051539];5'-3' exonuclease activity [GO:0008409];ATP binding [GO:0005524];cytosol [GO:0005829];DNA helicase activity [GO:0003678];DNA helicase complex [GO:0033202];DNA repair [GO:0006281];double-strand break repair via homologous recombination [GO:0000724];double-stranded DNA binding [GO:0003690];metal ion binding [GO:0046872];recombinational repair [GO:000072…	IPR000212;IPR014016;IPR014017;IPR014140;IPR027417;IPR038726	lmo:lmo2268			0.85231	0.615582	0.139586	0.454204	0.183256	0.451892	0.550841	0.350466	0.0718579	0.00649236	0.0538361	0.0140403	0.162941
Q8Y4F2	NaN	NaN	17.2533	15.4809	NaN	17.9008	15.7901	NaN	17.6017	15.8592	NaN	17.7738	16.2988	NaN	17.5826	16.7811	NaN	17.3416	17.1928	NaN	17.6191	NaN	16.6908	16.6959	16.8165	16.9407	17.0613	17.406		0.00730017	1	integral component of membrane [GO:0016021]	NA	lmo:lmo2492			NaN	0.619326	0.336527	0.568488	0.141851	0.410014	0.504464	NaN	0.21621	0.0590907	0.12555	0.00802178	0.116989
Q8Y3N0	10.5113	17.2648	17.7714	11.9129	16.4923	16.9333	12.9087	16.3487	16.4408	13.2458	16.2865	16.5963	13.6119	16.297	16.4396	13.9352	16.0547	15.7841	14.0237	15.3211	15.3353	15.1825	15.1128	15.2327	15.3762	15.4495	15.258	14.8934		1.91648e-05	1	integral component of membrane [GO:0016021]	IPR010738	lmo:lmo2805			0.737631	0.974889	0.304981	0.573657	0.346961	0.314919	0.142259	0.0985175	0.926922	0.0464095	0.132685	0.061344	0.0572195
Q8Y6H2	17.4874	17.3811	NaN	16.7092	15.9475	NaN	16.1314	NaN	NaN	16.0105	16.114	NaN	15.7935	15.1907	NaN	14.1928	NaN	NaN	13.8408	NaN	NaN	17.4343	16.3284	NaN	16.0622	15.4921	NaN	NaN	+	1.67624	0.0201559	NA	NA	lmo:lmo1714			0.680125	0.927404	NaN	0.227753	0.144121	NaN	NaN	0.0714708	0.78992	NaN	0.011084	0.00835344	NaN
Q8Y9V5	19.5408	20.0341	20.2693	20.5253	20.3211	20.9934	20.8155	20.7712	21.3137	21.4427	21.498	21.2782	20.8109	20.9896	20.9855	21.8646	21.6356	22.1549	22.5445	22.1899	22.5599	19.9481	20.6132	20.9668	21.4063	20.9287	21.885	22.4314	+	6.43991	9.41176e-05	carbohydrate metabolic process [GO:0005975];hydrolase activity, acting on carbon-nitrogen (but not peptide) bonds [GO:0016810];integral component of membrane [GO:0016021];metal ion binding [GO:0046872]	IPR002509;IPR011330;IPR017219	lmo:lmo0415			0.838682	0.883993	0.733777	0.148291	0.611152	0.593777	0.618116	0.237373	0.706899	0.477321	0.00543735	0.275973	0.324561
Q8Y6C6	22.8987	23.2997	23.4521	22.2503	22.6378	22.5902	21.9244	22.493	22.3037	21.7521	22.0527	22.4425	21.9231	22.0051	22.3693	21.5666	21.9198	22.055	21.985	22.1659	22.1623	23.2169	22.4928	22.2404	22.0824	22.0992	21.8472	22.1044	+	3.4728	0.00135652	ATP binding [GO:0005524];'de novo' IMP biosynthetic process [GO:0006189];metal ion binding [GO:0046872];phosphoribosylamine-glycine ligase activity [GO:0004637];purine nucleobase biosynthetic process [GO:0009113]	IPR000115;IPR011054;IPR011761;IPR013815;IPR016185;IPR020559;IPR020560;IPR020561;IPR020562;IPR037123	lmo:lmo1764	Biosynthesis of antibiotics;Biosynthesis of secondary metabolites;Metabolic pathways;Purine metabolism	lmo00230;lmo01100;lmo01110;lmo01130	0.183046	0.46366	0.279619	0.454204	0.149893	0.222655	0.211708	0.00521215	0.0179282	0.0310465	0.0541717	0.00898756	0.0170812
Q8Y9P0	20.753	20.7148	20.8734	19.5637	19.914	19.6682	19.3945	19.2932	19.1483	19.0983	19.1289	19.1528	19.0202	19.1093	19.012	18.5683	18.8983	18.9262	18.7815	18.6276	18.8934	20.7804	19.7153	19.2787	19.1266	19.0472	18.7976	18.7675	+	9.64244	0	cellular response to iron ion [GO:0071281];oxidoreductase activity [GO:0016491]	IPR000415;IPR026021;IPR029479	lmo:lmo0485			0.838682	0.615582	0.190161	0.376965	0.149893	0.234579	0.38163	0.214576	0.155216	0.0142779	0.0334938	0.00890543	0.0206896
Q8Y684	17.796	17.0119	17.4032	16.8046	16.5414	16.4719	16.4013	15.8646	15.9304	16.2343	16.1297	15.9003	15.739	15.8553	15.5399	15.3267	15.8381	15.1551	14.6026	14.4489	14.3947	17.4037	16.606	16.0654	16.0881	15.7114	15.44	14.4821	+	7.16473	9.7561e-05	4 iron, 4 sulfur cluster binding [GO:0051539];gluconeogenesis [GO:0006094];L-serine ammonia-lyase activity [GO:0003941]	IPR002912;IPR004643;IPR005131;IPR029009	lmo:lmo1813	Biosynthesis of amino acids;Biosynthesis of antibiotics;Biosynthesis of secondary metabolites;Carbon metabolism;Cysteine and methionine metabolism;Glycine, serine and threonine metabolism;Metabolic pathways	lmo00260;lmo00270;lmo01100;lmo01110;lmo01130;lmo01200;lmo01230	0.997003	0.615582	0.151546	0.783462	0.240492	0.698478	0.265862	0.920168	0.0986846	0.00732631	0.490597	0.0244736	0.466452
Q8Y8I3	NaN	18.689	18.508	NaN	17.0681	16.5917	NaN	16.5614	16.625	NaN	16.3748	16.4873	NaN	16.2241	16.2309	NaN	15.8776	16.8715	NaN	16.0528	16.5096	18.5985	16.8299	16.5932	16.4311	16.2275	16.3746	16.2812	+	2.78556	0.0026106	ATP binding [GO:0005524];ATPase activity [GO:0016887]	IPR003439;IPR003593;IPR017871;IPR027417	lmo:lmo0919	ABC transporters	lmo02010	0.891224	0.613756	0.151546	0.745463	0.63469	0.724255	0.932693	0.489235	0.0470996	0.00771853	0.421435	0.295844	0.521877
Q8Y8R5	20.6381	20.2143	20.0712	19.908	19.5771	19.4055	19.9561	19.4813	19.1465	19.6838	19.4961	19.2965	19.6469	19.4616	19.129	19.4876	19.3954	19.1058	19.209	19.0359	19.0798	20.3079	19.6302	19.528	19.4921	19.4125	19.3296	19.1082	+	2.64952	0.00466142	fructose 1,6-bisphosphate 1-phosphatase activity [GO:0042132];gluconeogenesis [GO:0006094]	IPR009164	lmo:lmo0830	Biosynthesis of antibiotics;Biosynthesis of secondary metabolites;Carbon metabolism;Fructose and mannose metabolism;Glycolysis / Gluconeogenesis;Metabolic pathways;Methane metabolism;Microbial metabolism in diverse environments;Pentose phosphate pathway	lmo00010;lmo00030;lmo00051;lmo00680;lmo01100;lmo01110;lmo01120;lmo01130;lmo01200	0.681062	0.442069	0.151546	0.247942	0.193733	0.312154	0.177924	0.0724928	0.0164326	0.0080556	0.0130583	0.0164934	0.0541963
Q92AN7	12.5129	17.9374	18.0945	14.227	17.3353	16.5751	15.2183	18.1105	18.0886	14.9433	17.8455	15.8859	16.3172	17.3842	16.4234	16.5225	16.9622	15.5425	17.3703	17.8278	15.2663	16.1816	16.0458	17.1391	16.2249	16.7082	16.3424	16.8215		0.00784462	1	ATP binding [GO:0005524];cytoplasm [GO:0005737];'de novo' IMP biosynthetic process [GO:0006189];phosphoribosylformylglycinamidine synthase activity [GO:0004642]	IPR003850;IPR036604	lmo:lmo1771	Biosynthesis of secondary metabolites;Metabolic pathways;Purine metabolism	lmo00230;lmo01100;lmo01110	0.838682	0.480326	0.151546	0.658714	0.603422	0.524802	0.348029	0.256537	0.0227904	0.00775186	0.235927	0.269349	0.231079
Q7AP49	19.2834	18.5207	18.7583	16.1751	16.3683	15.1195	15.8488	14.5391	15.4499	15.4556	15.1966	15.0275	15.2005	14.5968	15.1596	15.243	14.0546	15.279	15.3089	15.4492	15.2079	18.8542	15.8876	15.2793	15.2266	14.9856	14.8588	15.322	+	5.86906	7.69231e-05	NA	IPR000064;IPR038765	lmo:lmo2505			0.987308	0.976567	0.416835	0.997126	0.41268	0.151604	0.225521	0.881572	0.943653	0.117711	0.970426	0.100455	0.00744758
Q8Y4C6	15.8287	NaN	14.8574	16.783	NaN	15.5306	16.5896	NaN	15.1575	16.4654	NaN	15.2243	17.1232	NaN	15.7476	17.0896	NaN	12.7397	16.9756	NaN	12.9624	15.343	16.1568	15.8735	15.8448	16.4354	14.9147	14.969		0.019362	1	(3R)-hydroxymyristoyl-[acyl-carrier-protein] dehydratase activity [GO:0008659];3-hydroxyoctanoyl-[acyl-carrier-protein] dehydratase activity [GO:0047451];cytoplasm [GO:0005737];fatty acid biosynthetic process [GO:0006633];lipid A biosynthetic process [GO:0009245]	IPR010084;IPR013114;IPR029069	lmo:lmo2524	Biotin metabolism;Fatty acid biosynthesis;Fatty acid metabolism;Metabolic pathways	lmo00061;lmo00780;lmo01100;lmo01212	0.881899	0.615582	0.495805	0.536778	0.152684	0.631267	0.886359	0.45026	0.0521378	0.191404	0.0826516	0.00925667	0.381797
Q8YA68	17.8672	17.8766	17.9404	16.6217	16.507	15.912	15.6836	14.337	14.4058	14.6942	13.961	12.6195	14.6883	12.3614	13.4588	14.5924	8.99744	12.7144	14.3847	11.8748	NaN	17.8948	16.3469	14.8088	13.7582	13.5029	12.1014	13.1298	+	2.45167	0.00397333	NA	IPR001279;IPR036866	lmo:lmo0291			0.126525	0.442069	0.0688047	0.0675834	0.0813042	0.310756	0.238599	0.00257339	0.0163072	0.000848462	0.00103628	0.00265951	0.048065
Q8Y696	NaN	9.08938	NaN	NaN	15.7756	16.084	NaN	14.9871	14.6819	NaN	14.6947	14.3441	NaN	14.7194	14.66	NaN	14.5069	14.4232	NaN	14.448	14.286	NaN	15.9298	14.8345	14.5194	14.6897	14.465	14.367	+	3.12208	0.00197638	cytoplasm [GO:0005737];protein tyrosine phosphatase activity [GO:0004725]	IPR026893;IPR029021	lmo:lmo1800	Two-component system	lmo02020	NaN	0.615582	0.389363	0.545784	0.947996	0.153746	0.830702	NaN	0.0705121	0.0933434	0.0858701	0.850102	0.00767151
Q8Y801	18.73	18.5164	18.0791	18.7644	18.7276	18.8576	18.8398	18.4738	18.5052	19.2016	18.9957	18.5076	18.7477	18.812	18.7537	18.9262	18.7002	18.9288	18.5102	18.2268	18.5844	18.4419	18.7832	18.6063	18.9016	18.7711	18.8518	18.4405		1.00573	0.123773	NA	NA	lmo:lmo1118			0.183046	0.615582	0.214824	0.81849	0.3038	0.153746	0.398548	0.00512749	0.151203	0.0183655	0.570318	0.0452036	0.00775973
Q8YA86	17.552	17.5549	17.8739	17.4305	17.5116	17.5077	16.5714	16.4544	17.0273	16.8018	16.3168	16.4567	16.8272	15.9296	16.7309	16.3095	15.153	15.6841	16.227	14.7671	15.888	17.6603	17.4832	16.6843	16.5251	16.4959	15.7155	15.6274	+	3.53518	0.00100741	N-acetyltransferase activity [GO:0008080];transferase activity, transferring acyl groups other than amino-acyl groups [GO:0016747]	IPR000182;IPR016181	lmo:lmo0273			0.896414	0.703335	0.39859	0.454204	0.155234	0.186699	0.398548	0.504646	0.39916	0.103024	0.0541622	0.00951468	0.0113075
Q8Y8T5	18.4754	NaN	18.353	18.001	NaN	17.7572	17.7824	NaN	17.3158	18.0679	NaN	17.5107	17.8095	NaN	17.2539	17.5274	NaN	16.8304	16.9969	NaN	16.6333	18.4142	17.8791	17.5491	17.7893	17.5317	17.1789	16.8151	+	1.53369	0.0257479	integral component of membrane [GO:0016021];plasma membrane [GO:0005886];transmembrane transport [GO:0055085]	IPR000515;IPR035906	lmo:lmo0808	ABC transporters	lmo02010	0.157235	0.612882	0.261696	0.270704	0.3389	0.209604	0.331451	0.0036244	0.0439716	0.027049	0.0150708	0.0585258	0.0144131
Q8Y3W9	14.9042	14.3958	14.6222	16.0954	15.3499	15.6464	16.2819	16.2968	16.2781	16.3752	16.183	16.4214	16.7526	16.2341	16.4904	17.2601	16.7023	16.6712	17.4354	16.9848	17.4648	14.6407	15.6973	16.2856	16.3265	16.4924	16.8779	17.295	+	6.75799	5.7971e-05	integral component of membrane [GO:0016021]	NA	lmo:lmo2710			0.838682	0.960169	0.15757	0.54902	0.406516	0.420801	0.99939	0.21688	0.860311	0.00851669	0.10118	0.0974989	0.129307
Q8Y624	19.0135	18.551	17.9098	17.1538	17.3927	16.7281	16.1857	15.3899	15.9829	15.7354	15.3532	16.288	15.855	15.3468	16.5814	16.4452	16.0628	16.3516	16.741	16.14	16.9885	18.4914	17.0916	15.8528	15.7922	15.9277	16.2865	16.6231	+	4.41685	0.000362264	10-formyltetrahydrofolate biosynthetic process [GO:0009257];ATP binding [GO:0005524];cytoplasm [GO:0005737];formate-tetrahydrofolate ligase activity [GO:0004329];methenyltetrahydrofolate cyclohydrolase activity [GO:0004477];methylenetetrahydrofolate dehydrogenase (NADP+) activity [GO:0004488];purine nucleobase biosynthetic process [GO:0009113];tetrahydrofolate interconversion [GO:0035999]	IPR000559;IPR020628;IPR027417	lmo:lmo1877	Carbon metabolism;Metabolic pathways;Microbial metabolism in diverse environments;One carbon pool by folate	lmo00670;lmo01100;lmo01120;lmo01200	0.157988	0.615582	0.225367	0.455166	0.527762	0.171828	0.283303	0.00385598	0.106485	0.0211141	0.0547376	0.206745	0.00928889
P58724	16.248	17.0104	16.7887	15.6936	16.1499	16.7354	14.378	15.446	16.5736	15.0907	15.346	15.4952	15.5447	15.019	15.8624	15.4441	14.8393	14.9806	14.1048	14.512	14.2709	16.6824	16.193	15.4659	15.3106	15.4753	15.088	14.2959	+	2.62104	0.00364865	photoreceptor activity [GO:0009881];protein-chromophore linkage [GO:0018298];response to stimulus [GO:0050896]	IPR000014;IPR000700;IPR001610;IPR002645;IPR035965;IPR036513	lmo:lmo0799			0.840584	0.537736	0.986545	0.822666	0.426844	0.158513	0.477905	0.270348	0.0322642	0.95732	0.587431	0.114034	0.00832032
Q8Y9G0	18.3361	17.9857	18.2468	17.8345	17.7716	17.6386	17.9261	17.8065	17.0846	17.7972	17.8483	17.2669	17.7555	17.7251	17.1651	17.8244	18.0082	17.1088	17.5998	17.6127	16.8102	18.1895	17.7482	17.6057	17.6375	17.5486	17.6471	17.3409		0.64326	0.239444	ATP binding [GO:0005524];ATP phosphoribosyltransferase activity [GO:0003879];cytoplasm [GO:0005737];histidine biosynthetic process [GO:0000105]	IPR001348;IPR013820;IPR018198;IPR024893	lmo:lmo0568	Biosynthesis of amino acids;Biosynthesis of secondary metabolites;Histidine metabolism;Metabolic pathways	lmo00340;lmo01100;lmo01110;lmo01230	0.749786	0.78679	0.261696	0.48172	0.423219	0.158513	0.292713	0.10742	0.551278	0.027468	0.0600544	0.111611	0.00827929
Q8Y611	17.0614	17.3057	17.455	15.5897	15.6934	15.3698	15.1599	13.8907	14.6518	14.8831	14.4996	14.3931	14.3308	13.5551	13.5417	13.8733	NaN	12.2931	13.4161	11.673	NaN	17.274	15.551	14.5675	14.592	13.8092	13.0832	12.5446	+	4.67128	0.000340807	chromosome segregation [GO:0007059];crossover junction endodeoxyribonuclease activity [GO:0008821];cytoplasm [GO:0005737];DNA recombination [GO:0006310];DNA repair [GO:0006281];magnesium ion binding [GO:0000287];nucleic acid binding [GO:0003676]	IPR004612;IPR011335;IPR011856	lmo:lmo1891			0.0738444	0.615582	0.131874	0.0702073	0.0621014	0.255076	0.406381	0.00100128	0.0675076	0.00521446	0.00113245	0.00144807	0.0241666
Q8Y419	NaN	16.3698	10.1018	NaN	15.5941	12.2588	NaN	14.8094	14.1318	NaN	14.354	13.6626	NaN	14.6639	14.0467	NaN	13.8404	14.3387	NaN	14.4422	14.6011	13.2358	13.9264	14.4706	14.0083	14.3553	14.0895	14.5217		0.00298383	1	N-acetyltransferase activity [GO:0008080]	IPR000182;IPR016181	lmo:lmo2658			0.980715	0.619326	0.291086	0.951571	0.164107	0.705795	0.494086	0.809199	0.205468	0.0364169	0.859855	0.0102772	0.485887
Q8Y4R6	16.8056	17.4147	17.4086	16.0596	16.5936	15.6045	15.1775	15.9835	14.9941	14.7361	15.8416	14.6585	14.2062	15.3401	14.5123	11.6005	14.4673	12.918	12.3226	14.2156	11.9905	17.2096	16.0859	15.385	15.0787	14.6862	12.9953	12.8429	+	3.79771	0.000640483	hydrolase activity [GO:0016787]	IPR000086;IPR015797	lmo:lmo2368			0.840584	0.615582	0.204829	0.536778	0.192083	0.165538	0.525806	0.311303	0.0733046	0.0168763	0.083716	0.0152531	0.00880049
Q8Y6B8	23.4374	23.1856	23.4285	22.477	22.3465	22.6368	22.3913	22.4618	22.3779	22.2276	22.4266	22.4799	22.2512	22.4636	22.3343	22.0428	22.4414	22.3435	22.127	22.0445	22.4212	23.3505	22.4868	22.4103	22.378	22.3497	22.2759	22.1975	+	5.46532	0.000285714	(S)-2-(5-amino-1-(5-phospho-D-ribosyl)imidazole-4-carboxamido)succinate AMP-lyase (fumarate-forming) activity [GO:0070626];'de novo' AMP biosynthetic process [GO:0044208];'de novo' IMP biosynthetic process [GO:0006189];N6-(1,2-dicarboxyethyl)AMP AMP-lyase (fumarate-forming) activity [GO:0004018]	IPR000362;IPR004769;IPR008948;IPR019468;IPR020557;IPR022761;IPR024083	lmo:lmo1773	Alanine, aspartate and glutamate metabolism;Biosynthesis of antibiotics;Biosynthesis of secondary metabolites;Metabolic pathways;Purine metabolism	lmo00230;lmo00250;lmo01100;lmo01110;lmo01130	0.219842	0.615582	0.165855	0.376965	0.211129	0.171828	0.25994	0.00775035	0.115293	0.00947745	0.0326871	0.0196923	0.00991007
Q8Y7L0	20.6591	21.3406	22.2624	20.5488	22.4387	21.5614	20.6929	21.6087	22.2199	20.207	21.0474	21.3927	20.5674	20.9383	22.0602	19.8555	20.8177	20.3189	20.3083	21.0631	20.4519	21.4207	21.5163	21.5071	20.8824	21.1886	20.3307	20.6078		0.507837	0.299347	cell cycle [GO:0007049];cell division [GO:0051301];chaperone-mediated protein folding [GO:0061077];cytoplasm [GO:0005737];'de novo' cotranslational protein folding [GO:0051083];peptidyl-prolyl cis-trans isomerase activity [GO:0003755];protein folding chaperone [GO:0044183];protein transport [GO:0015031];protein unfolding [GO:0043335];ribosome binding [GO:0043022]	IPR001179;IPR005215;IPR008880;IPR008881;IPR027304;IPR036611;IPR037041	lmo:lmo1267			0.196221	0.615582	0.165855	0.997543	0.471252	0.806377	0.225521	0.00585336	0.135269	0.00944146	0.980998	0.162631	0.632463
Q8Y6S7	19.4677	19.6203	13.3213	18.5001	18.2012	17.2	18.3692	17.9041	17.0199	18.2225	18.2466	17.1601	17.8551	17.8959	16.8894	17.8009	17.7918	17.8941	17.7679	17.9537	17.8155	17.4697	17.9671	17.7644	17.8764	17.5468	17.8289	17.8457		0.000266606	1	ATP binding [GO:0005524];DNA binding [GO:0003677]	IPR002543;IPR003593;IPR018541;IPR027417;IPR036388;IPR036390;IPR041027	lmo:lmo1606			0.912855	0.615582	0.744596	0.165867	0.84005	0.879048	0.597541	0.540676	0.0976449	0.497925	0.00641353	0.623393	0.754471
Q92CZ4	13.2821	15.622	14.2512	14.1559	14.8378	13.7274	14.8203	15.1779	16.0686	15.0525	15.161	12.4967	15.2363	15.1694	13.2687	15.362	15.1374	11.7654	15.4334	15.2979	11.6236	14.3851	14.2404	15.3556	14.2367	14.5582	14.0883	14.1183		0.0290134	1	NA	IPR009907	lmo:lmo1028			0.9447	0.500425	0.293991	0.907834	0.166073	0.273082	0.319353	0.679542	0.025745	0.038321	0.759554	0.0105109	0.0281647
Q8Y5H1	11.5776	9.80257	NaN	12.0539	11.5135	NaN	12.4796	11.6657	NaN	12.4974	11.7253	NaN	13.1757	11.5799	NaN	13.5166	12.712	NaN	13.6761	13.6157	NaN	10.6901	11.7837	12.0726	12.1113	12.3778	13.1143	13.6459		1.11381	0.0556238	arginine biosynthetic process via ornithine [GO:0042450];argininosuccinate lyase activity [GO:0004056];cytoplasm [GO:0005737]	IPR000362;IPR008948;IPR009049;IPR020557;IPR022761;IPR024083;IPR029419	lmo:lmo2091	Alanine, aspartate and glutamate metabolism;Arginine biosynthesis;Biosynthesis of amino acids;Biosynthesis of antibiotics;Biosynthesis of secondary metabolites;Metabolic pathways	lmo00220;lmo00250;lmo01100;lmo01110;lmo01130;lmo01230	0.972599	0.619326	0.832611	0.167029	0.672071	0.371288	0.786583	0.78301	0.188275	0.645619	0.00656981	0.359542	0.0872846
Q8Y8G9	NaN	15.6194	14.285	NaN	13.959	15.2476	NaN	14.2645	16.1196	NaN	14.5054	14.1602	NaN	13.5342	13.7658	NaN	13.841	13.3266	NaN	12.776	12.9288	14.9522	14.6033	15.192	14.3328	13.65	13.5838	12.8524		0.95319	0.0843724	cytoplasm [GO:0005737];RNA binding [GO:0003723];S-adenosylmethionine-dependent methyltransferase activity [GO:0008757];tRNA methyltransferase activity [GO:0008175];wobble position cytosine ribose methylation [GO:0002131];wobble position uridine ribose methylation [GO:0002132]	IPR001537;IPR016914;IPR029026;IPR029028	lmo:lmo0935			0.86451	0.615582	0.621043	0.430962	0.169893	0.339169	0.786583	0.398203	0.0996643	0.327776	0.0443986	0.0110923	0.0654552
Q8Y491	13.3572	NaN	14.5066	13.3698	NaN	13.4613	NaN	NaN	14.0772	13.03	NaN	12.908	12.997	NaN	12.8873	12.8	NaN	12.4942	13.1705	NaN	11.7503	13.9319	13.4155	NaN	12.969	12.9422	12.6471	12.4604		0.671712	0.188801	cellular aromatic compound metabolic process [GO:0006725];isomerase activity [GO:0016853]	IPR004370;IPR014347;IPR018191	lmo:lmo2564	Benzoate degradation;Degradation of aromatic compounds;Metabolic pathways;Microbial metabolism in diverse environments;Xylene degradation	lmo00362;lmo00622;lmo01100;lmo01120;lmo01220	0.170839	0.615582	NaN	0.658714	0.4911	0.72743	0.324572	0.00428546	0.130894	NaN	0.25002	0.181991	0.531132
Q8Y662	22.2563	21.577	21.4766	21.0415	20.4238	20.2347	20.7074	20.0209	19.7029	20.6522	20.1304	19.7643	20.5184	20.0104	19.2826	20.2772	19.7761	19.1269	20.0578	19.1731	18.7644	21.77	20.5667	20.1437	20.1823	19.9371	19.7268	19.3318	+	2.7018	0.00308174	amino acid binding [GO:0016597];aspartate carbamoyltransferase activity [GO:0004070];cellular amino acid metabolic process [GO:0006520];cytoplasm [GO:0005737];cytosol [GO:0005829];'de novo' pyrimidine nucleobase biosynthetic process [GO:0006207];'de novo' UMP biosynthetic process [GO:0044205];nitrogen compound metabolic process [GO:0006807]	IPR002082;IPR006130;IPR006131;IPR006132;IPR036901	lmo:lmo1838	Alanine, aspartate and glutamate metabolism;Metabolic pathways;Pyrimidine metabolism	lmo00240;lmo00250;lmo01100	0.840584	0.425308	0.200427	0.225169	0.171762	0.267755	0.318912	0.283343	0.0140782	0.0156811	0.0108081	0.0113287	0.0264445
Q8Y7B0	22.9599	22.7139	22.8114	22.2884	22.1155	22.0584	22.2694	22.282	22.134	22.2387	22.3047	22.2452	22.3006	22.2521	21.979	22.3035	22.6391	22.2924	22.5159	22.3763	22.5425	22.8284	22.1541	22.2285	22.2629	22.1772	22.4117	22.4783	+	3.73994	0.00164124	cytosol [GO:0005829];D-gluconate catabolic process [GO:0046177];NADP binding [GO:0050661];pentose-phosphate shunt, oxidative branch [GO:0009051];phosphogluconate dehydrogenase (decarboxylating) activity [GO:0004616]	IPR006113;IPR006114;IPR006115;IPR006183;IPR006184;IPR008927;IPR013328;IPR036291	lmo:lmo1376	Biosynthesis of antibiotics;Biosynthesis of secondary metabolites;Carbon metabolism;Glutathione metabolism;Metabolic pathways;Microbial metabolism in diverse environments;Pentose phosphate pathway	lmo00030;lmo00480;lmo01100;lmo01110;lmo01120;lmo01130;lmo01200	0.653094	0.961814	0.340933	0.568488	0.444226	0.171828	0.379782	0.0600867	0.879739	0.0616171	0.127001	0.131591	0.00944192
Q8YAS0	15.7359	NaN	16.6619	15.3934	NaN	15.6462	15.0156	NaN	15.2961	15.05	NaN	15.2884	14.9159	NaN	15.1408	14.5163	NaN	14.3411	14.244	NaN	14.2851	16.1989	15.5198	15.1559	15.1692	15.0283	14.4287	14.2645	+	2.46766	0.00459588	arginine catabolic process to ornithine [GO:0019547];arginine deiminase activity [GO:0016990];arginine deiminase pathway [GO:0019546];cytoplasm [GO:0005737]	IPR003876	lmo:lmo0043	Arginine biosynthesis;Biosynthesis of antibiotics;Biosynthesis of secondary metabolites;Metabolic pathways	lmo00220;lmo01100;lmo01110;lmo01130	0.949394	0.628635	0.429953	0.667131	0.288297	0.171828	0.707497	0.703517	0.276361	0.136842	0.274156	0.0381652	0.0096114
Q8Y5A1	19.6861	20.219	20.1089	18.7525	19.6951	18.6333	18.8126	18.7216	18.5304	18.3513	18.942	18.487	18.4034	18.3937	18.4739	17.7752	16.1008	18.6724	17.6055	16.8317	18.4635	20.0047	19.027	18.6882	18.5935	18.4237	17.5161	17.6336	+	2.2681	0.00616071	lactoylglutathione lyase activity [GO:0004462];methylglyoxal catabolic process to D-lactate via S-lactoyl-glutathione [GO:0019243]	IPR004360;IPR029068;IPR037523	lmo:lmo2168	Metabolic pathways;Pyruvate metabolism	lmo00620;lmo01100	0.383372	0.62241	0.172221	0.635165	0.810266	0.544259	0.765532	0.0211509	0.240533	0.0101068	0.207189	0.569335	0.265178
Q8Y5H4	NaN	11.9734	11.7515	NaN	10.9665	15.1138	NaN	11.1744	16.1184	NaN	9.35868	15.6308	NaN	10.1863	16.3226	NaN	NaN	16.4286	NaN	10.3246	17.0235	11.8625	13.0402	13.6464	12.4947	13.2545	NaN	13.674		0.00248488	1	DNA binding [GO:0003677]	IPR001647;IPR009057;IPR036271	lmo:lmo2088			0.983048	NaN	0.172221	0.430962	0.381131	NaN	0.221223	0.850765	NaN	0.0100549	0.0451073	0.0792223	NaN
Q8Y5R3	14.4266	16.4355	12.3972	15.9431	18.3078	16.0169	16.2644	16.9079	17.9078	15.6276	16.1815	16.2157	16.1156	16.3741	17.9167	15.2724	16.2995	15.7877	15.8632	16.4992	16.1365	14.4198	16.7559	17.0267	16.0083	16.8021	15.7866	16.1663		0.905469	0.0960591	cytosol [GO:0005829];phosphorylase activity [GO:0004645];pyrimidine nucleobase metabolic process [GO:0006206];pyrimidine nucleoside metabolic process [GO:0006213];pyrimidine-nucleoside phosphorylase activity [GO:0016154];thymidine phosphorylase activity [GO:0009032]	IPR000053;IPR000312;IPR013102;IPR017459;IPR017872;IPR018090;IPR035902;IPR036320;IPR036566	lmo:lmo1993	Metabolic pathways;Pyrimidine metabolism	lmo00240;lmo01100	0.840584	0.672106	0.172221	0.658714	0.390334	0.585228	0.665341	0.275014	0.347703	0.0102989	0.237132	0.0838396	0.312571
Q8Y7N2	17.9311	17.8783	18.2449	16.8309	17.3367	16.925	16.9804	17.1139	16.8049	16.7996	16.866	16.8999	16.845	17.135	16.9001	17.1509	17.3395	17.5343	17.3188	17.6247	17.6247	18.0181	17.0309	16.9664	16.8552	16.9601	17.3416	17.5227	+	4.78783	0.000383764	NA	IPR014922;IPR016786	lmo:lmo1242			0.683348	0.628635	0.172221	0.343069	0.482088	0.310103	0.222226	0.0736626	0.268308	0.0102712	0.0254842	0.170867	0.0402758
Q9AGE6	25.1602	24.6906	24.9488	24.1994	23.9987	24.1363	23.9526	23.9841	23.7626	23.6559	23.6928	24.0517	23.9076	23.8815	23.64	23.3607	24.092	23.8477	23.9257	24.0853	24.0391	24.9332	24.1115	23.8997	23.8001	23.8097	23.7668	24.0167	+	4.08565	0.000711111	ATP binding [GO:0005524];'de novo' protein folding [GO:0006458];GroEL-GroES complex [GO:1990220];protein refolding [GO:0042026];unfolded protein binding [GO:0051082]	IPR001844;IPR002423;IPR018370;IPR027409;IPR027410;IPR027413	lmo:lmo2068	RNA degradation	lmo03018	0.840584	0.628635	0.174814	0.596226	0.30701	0.568874	0.525806	0.26865	0.270037	0.0106165	0.146138	0.04643	0.290544
P67356	13.7159	13.0954	10.5759	16.311	16.7706	16.0016	17.2286	17.4091	17.1457	17.3492	17.3852	16.858	17.5896	17.5181	17.1568	18.5144	18.0365	18.0665	19.0782	18.9754	18.9813	12.4624	16.3611	17.2611	17.1975	17.4215	18.2058	19.0116	+	6.45362	6.06061e-05	NA	IPR007920;IPR023324	lmo:lmo1058			0.838682	0.615582	0.258529	0.454204	0.176297	0.754284	0.379782	0.238034	0.0736581	0.0261105	0.0529243	0.0118628	0.563429
Q8Y9J2	NaN	17.4437	17.8241	NaN	16.5232	16.8982	NaN	16.2761	16.3735	NaN	16.5919	16.4674	NaN	16.3044	16.2257	NaN	16.1937	16.2236	NaN	15.7792	15.4787	17.6339	16.7107	16.3248	16.5297	16.265	16.2086	15.629	+	3.71163	0.000899225	DNA binding [GO:0003677];regulation of transcription, DNA-templated [GO:0006355]	IPR000843;IPR010982;IPR028082	lmo:lmo0535			0.881899	0.615582	0.204829	0.430962	0.176297	0.441542	0.376981	0.461838	0.0602007	0.0167494	0.0448751	0.0117784	0.151067
Q8Y8G1	20.7269	20.6286	18.6528	19.8485	18.9825	19.0988	18.964	19.0137	20.6547	19.8406	18.9734	19.5593	18.9193	19.0975	18.5121	19.9399	20.4085	19.4109	20.0517	18.9571	20.4171	20.0028	19.3099	19.5442	19.4578	18.843	19.9198	19.8086		0.303306	0.526315	cell [GO:0005623];cellular iron ion homeostasis [GO:0006879];cytoplasm [GO:0005737];ferric iron binding [GO:0008199];oxidoreductase activity, oxidizing metal ions [GO:0016722];pathogenesis [GO:0009405]	IPR002177;IPR008331;IPR009078;IPR012347;IPR023188	lmo:lmo0943			0.177267	0.678019	0.879932	0.764172	0.612775	0.92775	0.504757	0.00456689	0.355545	0.736103	0.460541	0.278423	0.852572
Q7AP61	9.96045	15.8102	16.1687	12.6254	14.8695	14.8315	12.7438	14.8503	14.3081	13.1016	14.3676	14.3337	13.4966	14.7819	14.0842	13.7299	13.6123	14.089	14.1772	14.331	14.1033	13.9798	14.1088	13.9674	13.9343	14.1209	13.8104	14.2038		3.46009e-05	1	enzyme regulator activity [GO:0030234];regulation of nitrogen utilization [GO:0006808]	IPR002187;IPR011322;IPR015867;IPR017918	lmo:lmo1517			0.840584	0.759156	0.806737	0.850537	0.640046	0.634138	0.177924	0.279801	0.502561	0.594464	0.643573	0.309361	0.386976
P53434	NaN	16.8485	17.0878	NaN	14.9905	14.4404	NaN	13.0352	13.0843	NaN	13.0827	NaN	NaN	12.963	NaN	NaN	13.0434	NaN	NaN	12.5788	NaN	16.9681	14.7154	13.0598	NaN	NaN	NaN	NaN	+	2.9016	0.00252399	cytoplasm [GO:0005737];metal ion binding [GO:0046872]	IPR002678;IPR015867;IPR017221;IPR036069	lmo:lmo1452			0.981606	0.615582	0.178376	NaN	NaN	NaN	NaN	0.820152	0.123651	0.0115229	NaN	NaN	NaN
Q8Y554	17.7392	NaN	16.8261	16.905	NaN	16.5083	16.5117	NaN	15.8283	16.5209	NaN	15.9241	16.1863	NaN	15.8323	15.9539	NaN	15.4672	14.6073	NaN	14.7479	17.2826	16.7067	16.17	16.2225	16.0093	15.7106	14.6776	+	2.19699	0.00676204	hydrolase activity [GO:0016787]	IPR004843;IPR014576;IPR029052;IPR041796	lmo:lmo2222			0.840584	0.615582	0.178376	0.54902	0.396837	0.706921	0.5226	0.290879	0.100424	0.0113047	0.113684	0.0903033	0.490175
Q8Y583	22.0225	21.3308	21.6045	21.3354	20.9035	21.1806	21.2088	20.849	20.7814	21.1031	20.9985	20.9666	21.1232	20.6527	20.7292	21.1252	21.2204	21.1607	21.512	21.1433	21.3003	21.6526	21.1398	20.9464	21.0227	20.835	21.1687	21.3185	+	2.08838	0.0137099	metal ion binding [GO:0046872];metalloendopeptidase activity [GO:0004222];peptide metabolic process [GO:0006518];proteolysis [GO:0006508]	IPR001567;IPR004438;IPR013647;IPR042088	lmo:lmo2188			0.912855	0.615582	0.178376	0.54902	0.280772	0.952062	0.276385	0.571618	0.0749728	0.0112251	0.106056	0.0359248	0.904652
Q8Y651	16.6242	17.3441	18.1052	21.1942	21.0283	21.0938	21.9829	22.1858	21.7429	21.9045	22.2787	21.9284	21.9063	22.2131	21.8237	21.9286	22.0936	21.7169	21.9629	22.0511	22.1813	17.3578	21.1054	21.9705	22.0372	21.981	21.913	22.0651	+	9.47721	0	ATP binding [GO:0005524];ATPase activity [GO:0016887];plasma membrane [GO:0005886]	IPR003439;IPR003593;IPR017871;IPR027417	lmo:lmo1849	ABC transporters	lmo02010	0.840584	0.619326	0.179453	0.56252	0.423179	0.285896	0.331451	0.299478	0.205718	0.012043	0.122629	0.110921	0.0333064
Q8Y3W6	16.8092	17.6926	13.667	16.1936	15.9265	15.1974	15.8087	15.0425	14.5696	15.4423	14.9509	14.9334	15.3099	15.2389	14.5605	15.749	14.9533	14.8196	14.9545	15.4429	14.4331	16.0563	15.7725	15.1403	15.1089	15.0364	15.174	14.9435		0.153758	0.789294	NA	IPR025987;IPR038200	lmo:lmo2713			0.912855	0.712031	0.307519	0.718026	0.179709	0.304203	0.449021	0.539364	0.410604	0.0476093	0.388213	0.0122988	0.0388954
Q928N1	17.3031	10.2535	NaN	16.048	17.0042	NaN	16.1011	16.8666	NaN	15.0204	16.0492	NaN	15.113	17.0676	NaN	14.2799	16.9848	NaN	11.5726	17.6382	NaN	13.7783	16.5261	16.4838	15.5348	16.0903	15.6323	14.6054		0.0335831	1	NA	IPR009370;IPR038141	lmo:lmo2402			NaN	0.628635	0.759694	0.993546	0.179709	0.310756	0.544367	NaN	0.265461	0.520933	0.96109	0.0123966	0.0537445
Q8Y8P1	16.9199	18.9757	17.2843	17.4762	18.5274	17.9264	16.9247	17.3078	18.8427	17.9535	17.0494	17.6434	16.9147	16.6335	18.6439	16.6028	16.1302	17.1094	16.8686	16.1826	17.2018	17.7266	17.9767	17.6917	17.5488	17.3974	16.6141	16.751		0.47122	0.325626	ATP binding [GO:0005524];cell wall organization [GO:0071555];cytosol [GO:0005829];D-alanine-D-alanine ligase activity [GO:0008716];metal ion binding [GO:0046872];peptidoglycan biosynthetic process [GO:0009252];regulation of cell shape [GO:0008360]	IPR000291;IPR005905;IPR011095;IPR011127;IPR011761;IPR013815;IPR016185	lmo:lmo0855	D-Alanine metabolism;Metabolic pathways;Peptidoglycan biosynthesis;Vancomycin resistance	lmo00473;lmo00550;lmo01100;lmo01502	0.881899	0.615582	0.4341	0.951571	0.705927	0.884316	0.180294	0.455844	0.154501	0.141148	0.859393	0.417323	0.761192
Q8YAR7	18.5816	18.6309	19.245	18.8942	18.8657	18.8345	18.5361	18.6753	18.401	18.2112	18.9087	18.7309	19.2482	19.0703	18.7265	18.5265	18.9938	18.1861	18.9871	19.2676	18.443	18.8192	18.8648	18.5374	18.6169	19.015	18.5688	18.8992		0.350394	0.525342	NA	IPR025711	lmo:lmo0047			0.871855	0.996835	0.621043	0.573657	0.950374	0.180799	0.802395	0.409248	0.995505	0.328059	0.132706	0.858266	0.0105852
Q8Y4S4	14.5129	8.95149	13.3628	15.5731	13.1876	13.4248	14.5271	13.3085	15.0785	15.3237	13.6636	12.9999	15.1047	13.4265	14.1815	14.8943	14.0642	12.541	14.763	13.7303	11.0305	12.2758	14.0618	14.3047	13.9957	14.2376	13.8332	13.1746		0.141743	0.797839	carbohydrate metabolic process [GO:0005975];cytoplasm [GO:0005737];glucosamine catabolic process [GO:0006043];glucosamine-6-phosphate deaminase activity [GO:0004342];identical protein binding [GO:0042802];N-acetylglucosamine catabolic process [GO:0006046];N-acetylneuraminate catabolic process [GO:0019262];UDP-N-acetylglucosamine biosynthetic process [GO:0006048]	IPR004547;IPR006148;IPR018321;IPR037171	lmo:lmo2358	Amino sugar and nucleotide sugar metabolism;Metabolic pathways	lmo00520;lmo01100	0.181393	0.702766	0.804604	0.671336	0.426974	0.92775	0.404434	0.00479616	0.397766	0.58578	0.307128	0.114353	0.85407
Q8Y8R9	16.9797	NaN	17.3687	16.0734	NaN	16.0873	15.6842	NaN	15.6841	15.4578	NaN	15.3571	15.2906	NaN	15.2548	14.9411	NaN	14.9777	14.7456	NaN	14.9108	17.1742	16.0804	15.6841	15.4075	15.2727	14.9594	14.8282	+	5.60702	0.000151899	coenzyme A metabolic process [GO:0015936];coenzyme binding [GO:0050662];hydroxymethylglutaryl-CoA reductase (NADPH) activity [GO:0004420];hydroxymethylglutaryl-CoA reductase activity [GO:0042282]	IPR002202;IPR004553;IPR009023;IPR009029;IPR023074;IPR023076	lmo:lmo0825	Biosynthesis of antibiotics;Biosynthesis of secondary metabolites;Terpenoid backbone biosynthesis	lmo00900;lmo01110;lmo01130	0.838682	0.881827	0.892145	0.658714	0.365013	0.181481	0.959807	0.232946	0.701835	0.759571	0.262557	0.0693063	0.0108084
Q8Y729	17.4099	18.8657	18.5433	17.4208	17.8017	17.5657	16.8699	17.2949	17.655	17.1095	16.8792	16.909	16.9965	16.727	17.2718	16.5516	16.5168	16.4107	16.5591	16.7255	16.1513	18.273	17.596	17.2733	16.9659	16.9984	16.493	16.4786	+	3.37365	0.00133036	adenosylhomocysteine nucleosidase activity [GO:0008782];cytosol [GO:0005829];L-methionine salvage from methylthioadenosine [GO:0019509];L-methionine salvage from S-adenosylmethionine [GO:0019284];methylthioadenosine nucleosidase activity [GO:0008930];nucleoside catabolic process [GO:0009164]	IPR000845;IPR010049;IPR035994	lmo:lmo1494	Biosynthesis of amino acids;Cysteine and methionine metabolism;Metabolic pathways	lmo00270;lmo01100;lmo01230	0.838682	0.617376	0.182625	0.738082	0.797147	0.363153	0.255001	0.254621	0.158443	0.0129543	0.41185	0.544885	0.079761
Q8Y8N9	17.4161	17.8169	NaN	17.2118	17.1	NaN	16.626	16.2833	NaN	16.6169	16.3789	NaN	16.8124	16.218	NaN	16.343	15.7456	NaN	16.0553	15.3165	NaN	17.6165	17.1559	16.4547	16.4979	16.5152	16.0443	15.6859	+	2.02312	0.00955556	carboxylic ester hydrolase activity [GO:0052689]	IPR012354;IPR022742;IPR029058	lmo:lmo0857			0.838682	0.615582	0.182625	0.54902	0.207413	0.291809	0.221223	0.224347	0.111798	0.012645	0.108595	0.0185165	0.0357216
Q8Y6C1	21.8521	22.2861	22.0813	21.3221	21.8934	21.2044	21.0706	21.6853	21.2519	20.8963	21.2798	21.5733	21.3679	21.3558	21.3064	20.8624	21.4702	21.2916	21.7027	21.6784	21.4248	22.0732	21.4733	21.3359	21.2498	21.3434	21.208	21.6019	+	1.63713	0.0277628	ATP binding [GO:0005524];cytoplasm [GO:0005737];'de novo' IMP biosynthetic process [GO:0006189];magnesium ion binding [GO:0000287];phosphoribosylformylglycinamidine synthase activity [GO:0004642]	IPR010074;IPR010918;IPR016188;IPR036676;IPR036921;IPR041609	lmo:lmo1769	Biosynthesis of secondary metabolites;Metabolic pathways;Purine metabolism	lmo00230;lmo01100;lmo01110	0.183046	0.619326	0.402695	0.54902	0.466764	0.310756	0.402845	0.00517902	0.175981	0.105422	0.0975961	0.158594	0.0511029
Q8Y773	NaN	9.84556	NaN	14.6342	14.0297	NaN	16.0195	15.3474	NaN	15.9235	15.7184	NaN	15.8193	15.7587	NaN	16.2419	15.8082	NaN	16.2432	15.9735	NaN	NaN	14.332	15.6834	15.8209	15.789	16.0251	16.1084	+	2.04546	0.0096	cadmium ion transmembrane transporter activity [GO:0015086];cellular response to iron ion [GO:0071281];integral component of membrane [GO:0016021];manganese ion transmembrane transporter activity [GO:0005384];metal ion binding [GO:0046872];plasma membrane [GO:0005886];symporter activity [GO:0015293]	IPR001046	lmo:lmo1424			NaN	0.615582	0.280911	0.253348	0.183125	0.310756	0.544367	NaN	0.106925	0.0330514	0.0135526	0.0128102	0.0512434
Q8Y3X8	NaN	NaN	13.46	11.6172	NaN	16.0981	11.897	NaN	15.2388	11.8813	NaN	15.6661	12.525	NaN	16.0117	12.9398	NaN	14.6951	13.3705	NaN	14.8866	NaN	13.8577	13.5679	13.7737	14.2684	13.8174	14.1285		0.000189127	1	NA	IPR019644	lmo:lmo2701			NaN	0.615582	0.901085	0.568488	0.183256	0.28281	0.963187	NaN	0.122809	0.782102	0.126647	0.0140307	0.0317892
Q8Y601	18.0216	19.6372	19.5569	17.8221	19.3219	18.3018	17.9881	18.9095	18.9663	18.1353	18.5389	18.8026	18.4561	18.7073	19.4255	18.5451	18.5862	19.0076	18.744	19.1448	19.441	19.0719	18.4819	18.6213	18.4923	18.863	18.713	19.1099		0.146597	0.821882	3-methyl-2-oxobutanoate hydroxymethyltransferase activity [GO:0003864];cytoplasm [GO:0005737];magnesium ion binding [GO:0000287];pantothenate biosynthetic process [GO:0015940]	IPR003700;IPR015813;IPR040442	lmo:lmo1902	Biosynthesis of secondary metabolites;Metabolic pathways;Pantothenate and CoA biosynthesis	lmo00770;lmo01100;lmo01110	0.207919	0.615582	0.221978	0.755833	0.183256	0.363153	0.205572	0.00718908	0.121644	0.0205016	0.447727	0.0135325	0.0798082
Q8Y676	16.4139	17.6643	17.0557	16.4106	18.0377	17.6456	16.2448	17.0422	17.8199	15.902	16.5844	17.0201	16.4818	16.8309	17.8665	16.2362	16.5864	16.3712	16.4647	16.8893	16.5772	17.0446	17.3646	17.0356	16.5021	17.0597	16.3979	16.6437		0.328395	0.499882	conversion of methionyl-tRNA to N-formyl-methionyl-tRNA [GO:0071951];cytosol [GO:0005829];methionyl-tRNA formyltransferase activity [GO:0004479]	IPR001555;IPR002376;IPR005793;IPR005794;IPR011034;IPR036477;IPR037022;IPR041711	lmo:lmo1823	Aminoacyl-tRNA biosynthesis;One carbon pool by folate	lmo00670;lmo00970	0.9155	0.615582	0.443174	0.819493	0.183256	0.900438	0.196188	0.576631	0.148786	0.147382	0.57317	0.0137382	0.807728
Q8Y6A1	14.8669	NaN	15.742	14.4218	NaN	13.8772	13.7985	NaN	13.7645	13.6273	NaN	13.496	13.2915	NaN	13.4389	12.7948	NaN	12.8888	12.629	NaN	12.7324	15.3044	14.1495	13.7815	13.5616	13.3652	12.8418	12.6807	+	3.31406	0.00129358	NA	IPR021297	lmo:lmo1794			0.970116	0.95984	0.831283	0.608183	0.183256	0.233124	0.877523	0.776092	0.856735	0.640862	0.170697	0.0139743	0.0199891
Q8Y8J7	17.1732	17.5521	17.0722	16.2626	16.9817	16.1421	16.018	16.8199	15.5298	15.5645	16.8957	15.4334	15.3168	16.7892	15.1174	15.0382	17.0974	15.1518	14.6003	17.2062	14.4406	17.2658	16.4622	16.1225	15.9646	15.7412	15.7625	15.4157		0.50087	0.294871	NA	NA	lmo:lmo0904			0.840584	0.615582	0.21848	0.292372	0.183256	0.24793	0.196188	0.298839	0.146238	0.0191624	0.0175505	0.0136676	0.0229058
Q8YA22	15.6714	NaN	16.0793	15.4369	NaN	14.5173	14.6063	NaN	14.4334	14.8516	NaN	14.7728	14.4543	NaN	14.6185	15.3047	NaN	14.7258	14.1974	NaN	14.1821	15.8754	14.9771	14.5199	14.8122	14.5364	15.0153	14.1898	+	1.73542	0.0170819	oxidoreductase activity [GO:0016491]	IPR002347;IPR020904;IPR036291	lmo:lmo0344	Glycerolipid metabolism;Metabolic pathways	lmo00561;lmo01100	0.838682	0.615582	0.315294	0.635165	0.183256	0.9911	0.675099	0.238602	0.119122	0.0496648	0.203292	0.0130512	0.983097
Q8Y5H9	NaN	15.5163	16.6069	NaN	15.2933	16.1343	NaN	13.9646	15.9088	NaN	14.6422	NaN	NaN	14.2184	NaN	NaN	13.2239	NaN	NaN	13.0307	NaN	16.0616	15.7138	14.9367	NaN	NaN	NaN	NaN		0.249851	0.600209	NA	IPR008319;IPR011256;IPR029442	lmo:lmo2083	NA	NA	0.97444	NaN	0.185877	NaN	NaN	NaN	NaN	0.795407	NaN	0.0133572	NaN	NaN	NaN
Q8YA77	19.612	19.9431	19.6444	18.9244	18.7223	18.8766	18.8683	18.7082	18.5057	18.5083	18.4344	18.3096	18.6136	18.2685	18.0689	18.2461	17.8771	17.5398	18.2737	17.8168	16.7215	19.7332	18.8411	18.6941	18.4174	18.317	17.8877	17.604	+	3.87577	0.000674286	nitrogen compound metabolic process [GO:0006807]	IPR003010;IPR036526	lmo:lmo0282	Alanine, aspartate and glutamate metabolism;Metabolic pathways	lmo00250;lmo01100	0.768846	0.646062	0.185877	0.945992	0.673848	0.603052	0.598652	0.119271	0.300204	0.0134622	0.838783	0.373543	0.342514
Q8Y5G2	18.4402	18.2404	18.8703	17.6116	18.2211	17.7378	17.4785	17.3818	17.8187	17.5681	17.0409	17.1601	17.5092	17.1933	17.4895	17.3309	16.7143	16.7837	17.3249	16.8744	16.3777	18.5169	17.8568	17.5596	17.2564	17.3973	16.9429	16.859	+	3.58883	0.00103846	amine-lyase activity [GO:0016843];cellular amino acid metabolic process [GO:0006520];pyridoxal 5'-phosphate synthase (glutamine hydrolysing) activity [GO:0036381];pyridoxal phosphate biosynthetic process [GO:0042823];pyridoxine biosynthetic process [GO:0008615]	IPR001852;IPR011060;IPR013785;IPR033755	lmo:lmo2101	Vitamin B6 metabolism	lmo00750	0.768846	0.628635	0.389363	0.925715	0.792606	0.699036	0.186051	0.120251	0.283305	0.0936431	0.797349	0.538857	0.47331
Q8Y8A3	15.0993	15.9845	14.8819	14.5226	15.1769	14.9453	13.6685	15.016	14.7243	13.3171	14.6309	13.7737	13.125	14.729	13.9737	12.5201	14.6354	13.3816	12.4688	15.0297	11.6815	15.3219	14.8816	14.4696	13.9072	13.9426	13.5123	13.06		0.915383	0.0952465	NA	IPR000644	lmo:lmo1009			0.925207	0.658103	0.796916	0.288307	0.346961	0.28281	0.186051	0.589137	0.323787	0.566578	0.016914	0.0619646	0.0313723
Q8Y9C6	16.1275	NaN	16.3274	14.7078	NaN	15.083	14.7434	NaN	14.3237	14.4234	NaN	14.2369	13.9302	NaN	14.4419	13.2835	NaN	14.4592	13.2328	NaN	14.1266	16.2274	14.8954	14.5336	14.3302	14.1861	13.8714	13.6797	+	1.98927	0.0095251	DNA-binding transcription factor activity [GO:0003700];regulation of transcription, DNA-templated [GO:0006355];transcription regulatory region DNA binding [GO:0044212]	IPR000835;IPR036388;IPR036390	lmo:lmo0606			0.912855	0.960218	0.803685	0.907834	0.186215	0.451892	0.855341	0.568967	0.86687	0.580741	0.756095	0.014391	0.162102
Q8Y5F4	NaN	20.8492	20.3571	NaN	20.2886	19.2742	NaN	18.5773	20.7557	NaN	18.0279	18.3643	NaN	17.9039	20.1976	NaN	17.1672	17.8307	NaN	17.5033	17.425	20.6032	19.7814	19.6665	18.1961	19.0508	17.4989	17.4641	+	1.19335	0.0448615	carbohydrate metabolic process [GO:0005975];mannose-6-phosphate isomerase activity [GO:0004476];negative regulation of transcription, DNA-templated [GO:0045892];transcription regulatory region DNA binding [GO:0044212];zinc ion binding [GO:0008270]	IPR001250;IPR011051;IPR014628;IPR014710	lmo:lmo2110	Amino sugar and nucleotide sugar metabolism;Biosynthesis of antibiotics;Biosynthesis of secondary metabolites;Fructose and mannose metabolism;Metabolic pathways	lmo00051;lmo00520;lmo01100;lmo01110;lmo01130	0.896414	0.615582	0.188323	0.671336	0.423219	0.890667	0.379782	0.506008	0.152595	0.0137645	0.297199	0.111655	0.787575
Q8YA94	19.4539	18.7715	18.8151	18.6492	18.4184	18.5128	18.5294	18.3398	18.1982	18.3408	18.3331	17.9208	18.435	18.3016	17.561	18.2601	18.2888	18.3605	18.0813	17.8683	17.7378	19.0135	18.5268	18.3558	18.1982	18.0992	18.3031	17.8958	+	2.3401	0.00774286	beta-glucosidase activity [GO:0008422];carbohydrate catabolic process [GO:0016052];cytosol [GO:0005829]	IPR001360;IPR017853;IPR018120;IPR033132	lmo:lmo0261	Glycolysis / Gluconeogenesis;Starch and sucrose metabolism	lmo00010;lmo00500	0.838682	0.615582	0.188601	0.299766	0.222206	0.603052	0.407445	0.226038	0.0612029	0.0139415	0.0185855	0.022051	0.342354
Q8Y6C4	15.5093	NaN	14.2613	16.1169	NaN	16.6269	14.803	NaN	16.5632	15.5322	NaN	14.4728	15.0928	NaN	14.5393	14.3179	NaN	13.567	14.0164	NaN	12.5634	14.8853	16.3719	15.6831	15.0025	14.816	13.9424	13.2899		1.13103	0.0529673	cytosol [GO:0005829];'de novo' IMP biosynthetic process [GO:0006189];phosphoribosylglycinamide formyltransferase activity [GO:0004644]	IPR002376;IPR004607;IPR036477	lmo:lmo1766	Biosynthesis of antibiotics;Biosynthesis of secondary metabolites;Metabolic pathways;One carbon pool by folate;Purine metabolism	lmo00230;lmo00670;lmo01100;lmo01110;lmo01130	0.550783	0.442069	0.772307	0.882644	0.84005	0.189953	0.251311	0.0451828	0.0162989	0.532148	0.701113	0.622128	0.0116324
Q8Y7T2	NaN	NaN	15.641	NaN	13.5314	13.0155	NaN	14.1153	11.9007	NaN	13.8063	11.8436	NaN	14.0848	11.7233	NaN	14.0124	10.786	NaN	13.6915	9.82863	NaN	13.2734	13.008	12.8249	12.904	12.3992	11.7601		0.0166376	1	DNA-binding transcription factor activity [GO:0003700];sequence-specific DNA binding [GO:0043565]	IPR009057;IPR018060;IPR020449	lmo:lmo1189			NaN	0.628635	0.300389	0.343069	0.190833	0.273082	0.467078	NaN	0.282233	0.043924	0.0260119	0.0148751	0.0283222
Q8Y9N9	18.7023	18.2507	14.0129	18.3638	17.1253	16.8559	18.1354	16.9997	17.0017	18.1192	17.0483	17.0402	17.8653	16.745	16.7362	17.8495	16.3029	17.2759	17.7901	15.8758	17.3428	16.9886	17.4483	17.3789	17.4026	17.1155	17.1428	17.0029		0.00107618	1	large ribosomal subunit [GO:0015934];structural constituent of ribosome [GO:0003735];translation [GO:0006412]	IPR002677;IPR011332	lmo:lmo0486	Ribosome	lmo03010	0.92648	0.613756	0.351909	0.416677	0.192083	0.371288	0.225521	0.610967	0.0452917	0.0694466	0.040406	0.0153564	0.0898555
Q8YAE6	15.0503	NaN	15.1222	14.6545	NaN	14.1742	14.2415	NaN	13.475	13.5191	NaN	13.8019	13.0854	NaN	13.4698	12.6263	NaN	13.2347	12.4178	NaN	12.7359	15.0862	14.4144	13.8583	13.6605	13.2776	12.9305	12.5768	+	2.83626	0.00238202	alpha-amylase activity [GO:0004556];oligosaccharide catabolic process [GO:0009313]	IPR006047;IPR013780;IPR017853	lmo:lmo0184	Galactose metabolism;Metabolic pathways;Starch and sucrose metabolism	lmo00052;lmo00500;lmo01100	0.749786	0.947034	0.304981	0.830935	0.311989	0.310756	0.192829	0.10867	0.82395	0.0458531	0.606029	0.04843	0.0453335
Q8Y979	NaN	17.3615	16.5482	NaN	16.5693	16.6706	NaN	15.4662	17.8331	NaN	15.3145	15.5151	NaN	15.2927	16.7112	NaN	14.5442	14.7552	NaN	14.0426	13.6064	16.9549	16.6199	16.6496	15.4148	16.002	14.6497	13.8245	+	1.44139	0.0264197	NA	NA	lmo:lmo0654			0.864037	0.193201	0.485363	0.651221	0.495679	0.966503	0.623179	0.391805	0.00196538	0.179596	0.221129	0.18493	0.935562
Q8Y8J9	15.7586	15.5167	16.9538	14.8187	16.1604	16.9097	14.5231	16.4954	16.1182	14.2235	16.6078	16.653	14.0228	16.5658	16.7683	13.4142	16.623	17.0252	12.8259	17.254	17.2941	16.0764	15.9629	15.7122	15.8281	15.7856	15.6875	15.7913		3.26565e-05	1	DNA binding [GO:0003677];DNA-binding transcription factor activity [GO:0003700];negative regulation of transcription, DNA-templated [GO:0045892]	IPR000524;IPR011663;IPR028978;IPR036388;IPR036390	lmo:lmo0902			0.997003	0.615582	0.892145	0.951571	0.994721	0.19323	0.744467	0.9853	0.139846	0.760606	0.860042	0.971526	0.0124137
Q8Y3R6	18.4435	17.9265	17.6777	18.1731	17.7183	17.9809	18.0626	17.9521	17.608	18.1066	17.9464	17.9377	18.1819	17.932	17.7907	18.1563	17.8836	17.8056	18.1043	17.7786	17.9824	18.0159	17.9575	17.8742	17.9969	17.9682	17.9485	17.9551		0.00300042	1	integral component of membrane [GO:0016021]	IPR009214	lmo:lmo2767			0.838682	0.976567	0.219467	0.547583	0.193733	0.420801	0.96743	0.24143	0.947614	0.019669	0.0921276	0.0162026	0.127897
Q8Y4E1	20.8288	20.2666	20.216	20.1519	19.6334	19.8472	19.933	19.6794	19.1329	19.8565	19.6546	19.4238	19.7522	19.4993	19.282	19.7601	19.3633	19.15	19.5366	19.1051	19.0645	20.4371	19.8775	19.5818	19.645	19.5112	19.4244	19.2354	+	2.27431	0.00815842	cell cycle [GO:0007049];cell division [GO:0051301];integral component of membrane [GO:0016021];plasma membrane [GO:0005886]	IPR003838;IPR004513;IPR040690	lmo:lmo2506	ABC transporters	lmo02010	0.85231	0.615582	0.300389	0.430962	0.193733	0.299159	0.221223	0.353034	0.103874	0.0437381	0.0440411	0.0165209	0.0372439
Q8Y6C3	19.9838	20.9878	20.9942	19.6183	20.3416	19.9388	19.1892	19.7819	19.7069	19.1495	19.5997	19.4655	19.3763	19.6118	19.6391	19.2506	19.2623	18.8551	19.4483	19.5399	18.5136	20.6553	19.9662	19.5593	19.4049	19.5424	19.1227	19.1673	+	2.49204	0.00494624	ATP binding [GO:0005524];cytosol [GO:0005829];'de novo' IMP biosynthetic process [GO:0006189];phosphoribosylamine-glycine ligase activity [GO:0004637];phosphoribosylformylglycinamidine cyclo-ligase activity [GO:0004641];purine nucleotide biosynthetic process [GO:0006164]	IPR004733;IPR010918;IPR016188;IPR036676;IPR036921	lmo:lmo1767	Biosynthesis of antibiotics;Biosynthesis of secondary metabolites;Metabolic pathways;Purine metabolism	lmo00230;lmo01100;lmo01110;lmo01130	0.228263	0.563368	0.296762	0.487071	0.193733	0.299362	0.286545	0.00820198	0.0353044	0.0414579	0.0618475	0.0160626	0.0376721
Q8Y8T3	16.7749	18.1661	17.8555	15.8468	17.6016	16.4245	15.5468	16.3906	16.9691	15.7124	15.713	15.6328	15.3765	15.3497	16.2868	15.6671	13.8379	14.5721	15.1226	14.7419	14.1262	17.5988	16.6243	16.3022	15.6861	15.671	14.6923	14.6636	+	2.9344	0.00199609	carbonate dehydratase activity [GO:0004089];zinc ion binding [GO:0008270]	IPR001148;IPR023561;IPR036398;IPR041891	lmo:lmo0811	Metabolic pathways;Nitrogen metabolism	lmo00910;lmo01100	0.983048	0.808672	0.876188	0.712143	0.193733	0.339169	0.434624	0.853087	0.582824	0.730642	0.381985	0.0156428	0.0655058
Q8Y9B3	15.1966	14.8848	NaN	13.9072	13.7513	NaN	14.078	13.253	NaN	13.101	13.3324	NaN	12.5972	12.8309	NaN	11.3753	10.9587	NaN	10.6798	9.21079	NaN	15.0407	13.8292	13.6655	13.2167	12.714	11.167	9.94531	+	3.70294	0.000664723	NA	NA	lmo:lmo0619			0.983048	0.615582	0.955071	0.547178	0.193733	0.597856	0.823961	0.841911	0.120099	0.896688	0.0888664	0.0163	0.331919
Q8Y9A3	18.8877	19.537	19.71	18.1452	18.9219	17.8889	17.7404	18.0977	18.2523	17.623	16.9877	18.0569	17.7759	18.0561	18.1964	16.9403	17.3496	17.698	16.8462	17.5261	17.3992	19.3782	18.3186	18.0301	17.5559	18.0095	17.3293	17.2572	+	3.58877	0.00101266	catalytic activity [GO:0003824]	IPR000868;IPR036380	lmo:lmo0629			0.963661	0.723453	0.845764	0.194471	0.683875	0.723908	0.830777	0.762809	0.433885	0.662	0.00864549	0.389998	0.516382
Q8Y719	17.8645	17.3429	17.6611	16.9563	16.7572	16.8505	16.7282	16.4704	16.2014	16.416	16.2587	16.1701	16.3827	16.4163	16.1737	15.838	15.509	15.5503	15.3375	15.4259	15.1591	17.6228	16.8547	16.4667	16.2816	16.3242	15.6324	15.3075	+	8.08955	0	cytosol [GO:0005829];DNA-binding transcription activator activity [GO:0001216];DNA-binding transcription factor activity [GO:0003700];phosphorelay response regulator activity [GO:0000156];protein-DNA complex [GO:0032993];transcription regulatory region sequence-specific DNA binding [GO:0000976]	IPR001789;IPR001867;IPR011006;IPR016032;IPR036388;IPR039420	lmo:lmo1507			0.981231	0.621917	0.559493	0.352096	0.288297	0.19533	0.983529	0.816037	0.234127	0.257255	0.0302802	0.0382219	0.0127503
Q8Y8V7	21.8502	21.478	21.5569	20.9543	20.8418	20.3908	20.5331	20.4993	20.1375	20.3798	20.4392	20.0122	20.1151	20.3152	19.7456	19.552	20.077	19.2598	19.1187	19.3281	18.6195	21.6283	20.729	20.39	20.2771	20.0586	19.6296	19.0221	+	5.78493	0.000150376	ATP binding [GO:0005524];DNA binding [GO:0003677];integral component of membrane [GO:0016021];phosphoenolpyruvate-dependent sugar phosphotransferase system [GO:0009401];regulation of transcription, DNA-templated [GO:0006355];transcription factor binding [GO:0008134]	IPR002078;IPR003593;IPR004701;IPR011608;IPR025943;IPR027417;IPR033887;IPR036388;IPR036634;IPR036662	lmo:lmo0785			0.912855	0.615582	0.350848	0.547583	0.195405	0.32274	0.283397	0.564235	0.0968191	0.0648078	0.0935073	0.0167936	0.0599436
P0DJO9	17.4142	18.5608	17.7964	18.067	18.1663	17.6452	17.737	16.9961	17.769	17.5017	16.6601	16.5406	17.302	16.1728	17.1948	16.9464	15.893	15.4661	16.4632	15.2775	14.7621	17.9238	17.9595	17.5007	16.9008	16.8899	16.1019	15.5009	+	2.81835	0.00246097	cytoplasm [GO:0005737];protein methyltransferase activity [GO:0008276]	IPR004498;IPR029063	lmo:lmo1471			0.912855	0.733071	0.241084	0.726806	0.601137	0.515789	0.196188	0.564616	0.454504	0.023708	0.402262	0.266535	0.219821
Q8Y3K4	15.7096	17.238	16.7699	15.7464	16.6337	15.4734	15.5212	15.3803	16.6406	15.4738	14.985	14.8217	15.6375	15.0481	15.8367	15.1684	14.4229	13.7054	15.5656	14.403	13.7553	16.5725	15.9512	15.8474	15.0935	15.5074	14.4322	14.5746	+	1.83153	0.0133827	beta-phosphoglucomutase activity [GO:0008801];carbohydrate metabolic process [GO:0005975];hydrolase activity [GO:0016787];magnesium ion binding [GO:0000287]	IPR006439;IPR010972;IPR010976;IPR023198;IPR023214;IPR036412;IPR041492	lmo:lmo2831	Starch and sucrose metabolism	lmo00500	0.840584	0.615582	0.318531	0.694156	0.253359	0.432955	0.196188	0.264631	0.091273	0.0532866	0.362676	0.0275994	0.139921
Q8Y4A2	19.9637	19.7587	20.5615	18.9334	19.1525	17.8169	18.7366	19.299	18.4574	18.5047	19.3043	14.4929	18.2166	19.2965	15.4421	17.855	19.4573	14.9208	17.5891	19.2974	18.7472	20.0946	18.6343	18.831	17.434	17.6518	17.411	18.5445		0.397392	0.376632	cell cycle [GO:0007049];cell division [GO:0051301];cell wall organization [GO:0071555];cytoplasm [GO:0005737];peptidoglycan biosynthetic process [GO:0009252];regulation of cell shape [GO:0008360];UDP-N-acetylgalactosamine biosynthetic process [GO:0019277];UDP-N-acetylglucosamine 1-carboxyvinyltransferase activity [GO:0008760]	IPR001986;IPR005750;IPR013792;IPR036968	lmo:lmo2552	Amino sugar and nucleotide sugar metabolism;Metabolic pathways;Peptidoglycan biosynthesis	lmo00520;lmo00550;lmo01100	0.912855	0.525755	0.635297	0.516475	0.400171	0.255076	0.196188	0.569896	0.0301315	0.341092	0.0705849	0.093311	0.024203
Q8Y969	16.1551	18.2652	17.6128	16.2827	17.4985	16.2659	15.7578	16.5101	17.4532	16.1236	16.1187	15.7947	15.5085	15.8492	16.886	14.2942	15.1369	14.7781	14.6176	15.4715	14.5647	17.3444	16.6823	16.5737	16.0123	16.0812	14.7364	14.8846	+	2.43347	0.00454777	acetyltransferase activity [GO:0016407];cytosol [GO:0005829]	IPR001451;IPR011004;IPR024688	lmo:lmo0664			0.997003	0.768852	0.51506	0.72457	0.66274	0.371288	0.196188	0.98562	0.52627	0.214143	0.399105	0.335901	0.0923665
Q8Y9B9	17.3487	18.1586	18.7304	17.0753	18.3189	18.0179	16.7367	17.1152	18.1078	16.6391	16.4365	17.3888	16.8004	16.6589	18.1266	16.9744	16.1249	17.1394	17.4534	15.9542	17.3468	18.0792	17.804	17.3199	16.8215	17.1953	16.7462	16.9181		0.679365	0.187889	oxidoreductase activity [GO:0016491];zinc ion binding [GO:0008270]	IPR002364;IPR011032;IPR013154;IPR020843;IPR036291	lmo:lmo0613			0.768846	0.615582	0.374885	0.828246	0.4911	0.750077	0.196188	0.120409	0.099646	0.0837043	0.601165	0.18224	0.558741
Q8Y4E0	21.5231	20.7293	20.8067	20.8662	20.3296	20.6017	20.6492	20.3104	20.0452	20.5224	20.2519	20.3379	20.5046	20.1573	20.0615	20.3684	20.1126	19.9954	20.2762	19.821	19.9955	21.0197	20.5992	20.335	20.3707	20.2411	20.1588	20.0309	+	1.97065	0.0146111	ATP binding [GO:0005524];ATPase activity [GO:0016887];cell cycle [GO:0007049];cell division [GO:0051301];extrinsic component of cytoplasmic side of plasma membrane [GO:0031234];plasma membrane [GO:0005886];transmembrane transport [GO:0055085];transmembrane transporter activity [GO:0022857]	IPR003439;IPR003593;IPR005286;IPR017871;IPR027417	lmo:lmo2507	ABC transporters	lmo02010	0.814162	0.612882	0.196654	0.444891	0.255914	0.267755	0.196668	0.150689	0.0442966	0.0148961	0.0484323	0.0283023	0.0264872
Q8Y3Z5	NaN	16.1632	15.4289	NaN	16.7518	14.3316	NaN	15.009	14.9054	NaN	15.4681	13.2357	NaN	15.479	14.2984	NaN	15.1102	13.4085	NaN	15.2883	13.3908	15.7961	15.5417	14.9572	14.3519	14.8887	14.2593	14.3395		0.117175	0.856483	phosphoenolpyruvate-dependent sugar phosphotransferase system [GO:0009401];protein-N(PI)-phosphohistidine-sugar phosphotransferase activity [GO:0008982]	IPR003501;IPR013012;IPR036095	lmo:lmo2683	Phosphotransferase system (PTS);Starch and sucrose metabolism	lmo00500;lmo02060	0.927032	0.607378	0.431618	0.54902	0.207467	0.24793	0.196668	0.617184	0.0413017	0.137752	0.105916	0.0189313	0.0226975
Q8Y4I4	18.671	20.2135	20.7202	18.3004	20.3809	20.1122	18.4138	19.4566	20.2515	18.1404	18.6056	19.7133	19.1113	18.4985	20.3139	18.5897	18.1461	18.8402	19.1799	18.2854	19.2093	19.8683	19.5978	19.3739	18.8198	19.3079	18.5253	18.8915		0.28648	0.544206	2,3-bisphosphoglycerate-independent phosphoglycerate mutase activity [GO:0046537];cellular carbohydrate metabolic process [GO:0044262];cytosol [GO:0005829];glucose catabolic process [GO:0006007];glycolytic process [GO:0006096];manganese ion binding [GO:0030145]	IPR005995;IPR006124;IPR011258;IPR017850;IPR036646	lmo:lmo2456	Biosynthesis of amino acids;Biosynthesis of antibiotics;Biosynthesis of secondary metabolites;Carbon metabolism;Glycine, serine and threonine metabolism;Glycolysis / Gluconeogenesis;Metabolic pathways;Methane metabolism;Microbial metabolism in diverse environments	lmo00010;lmo00260;lmo00680;lmo01100;lmo01110;lmo01120;lmo01130;lmo01200;lmo01230	0.680125	0.619326	0.527085	0.81849	0.594636	0.634138	0.196668	0.0714137	0.191999	0.222391	0.56717	0.261466	0.387437
Q8Y4K7	19.6247	20.0504	20.2096	19.1698	19.5169	19.3111	18.787	19.2362	18.9174	18.6626	19.054	18.973	18.9253	19.2179	18.8319	18.4755	18.8243	18.5333	18.0867	18.4911	18.3503	19.9616	19.3326	18.9802	18.8965	18.9917	18.611	18.3094	+	5.03698	0.000353982	NA	IPR002491	lmo:lmo2431			0.838682	0.628635	0.290178	0.444891	0.264663	0.203099	0.196668	0.238044	0.275998	0.0360553	0.0481659	0.0317967	0.0136675
Q8Y5S0	19.6284	20.1364	19.8881	19.9505	20.9478	20.4906	19.8612	21.0359	20.0464	19.9932	20.7122	20.2387	20.0779	20.8004	20.2215	19.5639	20.4919	19.8617	19.8256	20.3318	19.7126	19.8843	20.463	20.3145	20.3147	20.3666	19.9725	19.9566		0.269905	0.611119	branched-chain amino acid biosynthetic process [GO:0009082];cytosol [GO:0005829];isoleucine biosynthetic process [GO:0009097];ketol-acid reductoisomerase activity [GO:0004455];magnesium ion binding [GO:0000287];NADP binding [GO:0050661];valine biosynthetic process [GO:0009099]	IPR000506;IPR008927;IPR013023;IPR013116;IPR014359;IPR036291	lmo:lmo1986	2-Oxocarboxylic acid metabolism;Biosynthesis of amino acids;Biosynthesis of antibiotics;Biosynthesis of secondary metabolites;Metabolic pathways;Pantothenate and CoA biosynthesis;Valine, leucine and isoleucine biosynthesis	lmo00290;lmo00770;lmo01100;lmo01110;lmo01130;lmo01210;lmo01230	0.941618	0.615582	0.47666	0.547583	0.466764	0.420801	0.196668	0.667751	0.0653881	0.171071	0.0941843	0.157498	0.13042
Q8YA37	10.8221	NaN	NaN	13.5538	NaN	12.4839	14.3528	NaN	12.847	14.5874	NaN	14.4128	15.2404	NaN	15.1143	14.8723	NaN	14.9172	14.8104	NaN	14.6336	NaN	13.0189	13.5999	14.5001	15.1774	14.8947	14.722	+	1.37975	0.0322043	integral component of membrane [GO:0016021]	IPR009459;IPR032675	lmo:lmo0327			NaN	0.656804	0.731668	0.219143	0.365013	0.833101	0.196668	NaN	0.319207	0.47115	0.0102267	0.068658	0.680048
Q8Y9G8	23.7262	23.3751	23.6503	22.8898	22.6869	22.9097	22.7968	23.0526	22.9103	22.748	23.0313	23.0202	22.6074	22.919	22.8133	22.6394	22.9954	22.9891	22.8967	22.8788	23.0571	23.5839	22.8288	22.9199	22.9332	22.7799	22.8746	22.9442	+	3.4949	0.00189683	cytosol [GO:0005829];glutamate biosynthetic process [GO:0006537];glutamate dehydrogenase (NADP+) activity [GO:0004354];nucleotide binding [GO:0000166]	IPR006095;IPR006096;IPR006097;IPR014362;IPR033524;IPR033922;IPR036291	lmo:lmo0560	Alanine, aspartate and glutamate metabolism;Arginine biosynthesis;Metabolic pathways;Microbial metabolism in diverse environments;Nitrogen metabolism	lmo00220;lmo00250;lmo00910;lmo01100;lmo01120	0.731889	0.963116	0.296762	0.54902	0.374284	0.196816	0.331451	0.0957658	0.881977	0.042657	0.100001	0.0766268	0.0129798
Q8Y600	15.0664	14.3254	14.8201	14.2623	15.2202	15.296	14.0918	15.4638	15.3074	13.9574	15.8615	15.7926	13.9577	16.1499	15.8008	13.3914	16.1139	15.9136	12.5923	16.0436	16.2625	14.7373	14.9262	14.9543	15.2038	15.3028	15.1397	14.9661		0.00102901	1	cell [GO:0005623];cell redox homeostasis [GO:0045454]	IPR013766;IPR036249	lmo:lmo1903			0.840584	0.628635	0.200427	0.907834	0.991873	0.233124	0.206898	0.309163	0.277686	0.0157313	0.758031	0.961529	0.0198008
Q8Y6E2	11.1118	19.5939	19.6029	11.9456	18.8532	18.2918	12.2278	18.0393	18.633	12.1887	17.7249	17.8982	12.8377	17.6022	18.2253	12.6923	16.9122	18.1076	13.6145	16.5843	18.1089	16.7695	16.3635	16.3	15.9373	16.2217	15.9041	16.1026		2.77632e-05	1	cytosol [GO:0005829];DNA-binding transcription activator activity [GO:0001216];DNA-binding transcription factor activity [GO:0003700];phosphorelay response regulator activity [GO:0000156];protein-DNA complex [GO:0032993];transcription regulatory region sequence-specific DNA binding [GO:0000976]	IPR001789;IPR001867;IPR011006;IPR016032;IPR036388;IPR039420	lmo:lmo1745			0.52776	0.615582	0.200427	0.918415	0.273229	0.420916	0.416799	0.0404318	0.0647981	0.0158477	0.776979	0.0342218	0.131776
Q8Y984	16.655	16.407	NaN	16.1354	16.1016	NaN	15.1877	15.616	NaN	15.3461	15.697	NaN	14.781	15.2357	NaN	13.0696	13.5254	NaN	12.4482	11.3115	NaN	16.531	16.1185	15.4018	15.5216	15.0084	13.2975	11.8798	+	4.22859	0.000392727	DNA binding [GO:0003677];DNA-binding transcription factor activity [GO:0003700]	IPR000524;IPR036388;IPR036390	lmo:lmo0649			0.92648	0.722773	0.705062	0.901806	0.799911	0.200904	NaN	0.607881	0.427365	0.430495	0.74276	0.551902	0.0133846
Q8Y6D5	13.1947	NaN	10.4848	15.7602	NaN	15.6396	15.0103	NaN	14.7588	15.1827	NaN	14.1955	15.3225	NaN	14.7178	15.2855	NaN	14.6748	15.0849	NaN	14.3095	11.8398	15.6999	14.8845	14.6891	15.0202	14.9801	14.6972	+	1.4419	0.0262045	integral component of membrane [GO:0016021]	NA	lmo:lmo1752			0.838682	0.615582	0.296762	0.659689	0.203145	0.603082	0.924678	0.254633	0.0964762	0.0407151	0.266635	0.0175942	0.342937
Q8Y3Z7	22.7352	22.116	20.5571	21.7611	21.0266	20.8194	21.5111	21.3355	20.2602	21.33	21.1587	20.4705	21.0889	21.1765	20.4324	20.6583	20.8462	19.5421	20.1202	20.3341	19.2828	21.8028	21.2023	21.0356	20.9864	20.8993	20.3489	19.9124		1.11168	0.061905	ATP binding [GO:0005524];integral component of plasma membrane [GO:0005887];magnesium ion binding [GO:0000287];potassium transmembrane transporter activity, phosphorylative mechanism [GO:0008556]	IPR001757;IPR006391;IPR008250;IPR018303;IPR023214;IPR023298;IPR023299;IPR036412	lmo:lmo2681	Two-component system	lmo02020	0.881899	0.829737	0.204829	0.536778	0.444226	0.634138	0.43739	0.467023	0.610117	0.0164758	0.083498	0.131682	0.38741
Q8Y7G1	22.3892	21.6651	21.7754	21.6231	21.1224	21.2351	21.3543	20.9534	20.829	21.2183	20.8895	20.9832	21.1881	20.978	20.8303	20.9481	21.0762	20.943	20.736	20.6531	20.7889	21.9432	21.3268	21.0456	21.0303	20.9988	20.9891	20.726	+	3.34308	0.0016945	3'-5' exonuclease activity [GO:0008408];cytoplasm [GO:0005737];DNA binding [GO:0003677];DNA-dependent DNA replication [GO:0006261];DNA-directed DNA polymerase activity [GO:0003887]	IPR003141;IPR004013;IPR006054;IPR006308;IPR011708;IPR012337;IPR012340;IPR013520;IPR024754;IPR028112;IPR029460;IPR036397;IPR040982	lmo:lmo1320	DNA replication;Homologous recombination;Mismatch repair	lmo03030;lmo03430;lmo03440	0.9447	0.615582	0.204829	0.552994	0.348657	0.761891	0.449021	0.671362	0.12945	0.0168454	0.119815	0.0636158	0.572188
Q8Y786	21.8502	21.1089	21.0642	20.7046	20.4948	20.0375	20.5272	20.3673	19.8729	20.4277	20.4428	20.0011	20.1627	20.3936	19.7549	20.004	20.2889	19.6438	19.7664	19.7719	19.2879	21.3411	20.4123	20.2558	20.2905	20.1037	19.9789	19.6087	+	3.08446	0.00204288	carbohydrate metabolic process [GO:0005975];cytosol [GO:0005829];formate C-acetyltransferase activity [GO:0008861];lyase activity [GO:0016829];threonine catabolic process [GO:0006567]	IPR001150;IPR004184;IPR005949;IPR019777	lmo:lmo1406	Butanoate metabolism;Metabolic pathways;Microbial metabolism in diverse environments;Propanoate metabolism;Pyruvate metabolism	lmo00620;lmo00640;lmo00650;lmo01100;lmo01120	0.983048	0.615582	0.381745	0.451947	0.205615	0.420801	0.379782	0.82846	0.0538031	0.0875097	0.0512812	0.0179535	0.129835
Q93Q56	18.4231	18.5484	18.4217	18.1912	18.0976	17.8595	17.6873	17.9503	17.3871	17.2975	18.011	17.4356	16.868	17.7526	17.3554	17.1944	18.0577	17.2178	16.8577	17.7261	17.3649	18.4644	18.0494	17.6749	17.5814	17.3253	17.49	17.3163	+	1.88204	0.0149912	ATP binding [GO:0005524];cytosol [GO:0005829];glutamate 5-kinase activity [GO:0004349];L-proline biosynthetic process [GO:0055129];proline biosynthetic process [GO:0006561]	IPR001048;IPR001057;IPR005715;IPR011529;IPR019797;IPR036393;IPR041739	lmo:lmo1260	Arginine and proline metabolism;Biosynthesis of amino acids;Biosynthesis of antibiotics;Biosynthesis of secondary metabolites;Carbapenem biosynthesis;Metabolic pathways	lmo00330;lmo00332;lmo01100;lmo01110;lmo01130;lmo01230	0.960142	0.976567	0.499113	0.641373	0.206082	0.704672	0.423541	0.751189	0.947678	0.193344	0.213791	0.0182604	0.482653
Q8Y553	14.4947	9.07151	15.1986	15.5	12.1787	15.2108	15.8221	13.3847	17.3586	15.9955	13.9466	15.0302	15.7334	13.78	14.8712	15.1837	13.7966	13.9516	15.5339	13.3406	13.7982	12.9216	14.2965	15.5218	14.9908	14.7949	14.3106	14.2243		0.147143	0.788189	NA	IPR010368;IPR023378	lmo:lmo2223			0.206764	0.615582	0.402695	0.716713	0.99526	0.524002	0.582391	0.00683276	0.124612	0.10473	0.386547	0.97966	0.226893
Q8Y3S3	17.4054	19.4302	18.4303	17.4262	17.5467	17.2086	16.3075	16.8767	19.151	16.5963	16.6076	16.4387	16.5619	16.3162	17.1857	15.6143	15.8882	16.0492	15.4613	15.6379	15.4242	18.422	17.3938	17.4451	16.5475	16.6879	15.8506	15.5078	+	2.51958	0.00399338	NA	IPR002589	lmo:lmo2759			0.912855	0.955562	0.98507	0.343069	0.207467	0.493635	0.347612	0.550536	0.847003	0.953652	0.0271309	0.0190586	0.193999
Q8Y6Q6	18.3349	18.8589	18.2511	17.7494	18.2166	18.0346	17.6929	16.7664	17.5139	17.6238	16.6494	17.5946	17.6893	18.0625	17.9094	17.6836	16.4775	17.9948	17.9583	16.0385	18.1581	18.4816	18.0002	17.3244	17.2892	17.8871	17.3853	17.385		0.644807	0.207795	cytoplasm [GO:0005737];tryptophan biosynthetic process [GO:0000162];tryptophan synthase activity [GO:0004834]	IPR001926;IPR006653;IPR006654;IPR023026;IPR036052	lmo:lmo1628	Biosynthesis of amino acids;Biosynthesis of antibiotics;Biosynthesis of secondary metabolites;Glycine, serine and threonine metabolism;Metabolic pathways;Phenylalanine, tyrosine and tryptophan biosynthesis	lmo00260;lmo00400;lmo01100;lmo01110;lmo01130;lmo01230	0.324701	0.615582	0.952409	0.54902	0.207467	0.492454	0.325624	0.0140887	0.0570172	0.889742	0.111184	0.0189715	0.193204
Q8Y5B1	16.5742	9.66856	16.5512	17.5488	15.5708	17.398	16.1949	14.5697	16.0191	15.9585	15.1016	15.8165	15.678	14.9842	15.4942	16.7154	16.3092	16.7909	16.9504	16.566	17.238	14.2646	16.8392	15.5946	15.6255	15.3855	16.6052	16.9181		0.362177	0.417306	NA	IPR006542;IPR036166	lmo:lmo2156			0.34599	0.615582	0.070016	0.613858	0.253359	0.408976	0.946235	0.0171504	0.107978	0.00136564	0.177152	0.0276821	0.115934
Q8Y7D5	20.9804	21.2099	21.3641	20.1609	20.4617	20.5497	19.9277	20.0641	20.1829	19.9314	20.2208	20.1817	19.9506	20.0564	19.9633	20.075	20.3764	20.114	20.3466	20.1939	20.4664	21.1848	20.3908	20.0582	20.1113	19.9901	20.1885	20.3356	+	5.46796	0.000273171	aminomethyltransferase activity [GO:0004047];cytosol [GO:0005829];glycine decarboxylation via glycine cleavage system [GO:0019464];transaminase activity [GO:0008483]	IPR006222;IPR006223;IPR013977;IPR022903;IPR027266;IPR028896;IPR029043	lmo:lmo1348	Biosynthesis of antibiotics;Biosynthesis of secondary metabolites;Carbon metabolism;Glycine, serine and threonine metabolism;Glyoxylate and dicarboxylate metabolism;Metabolic pathways;One carbon pool by folate	lmo00260;lmo00630;lmo00670;lmo01100;lmo01110;lmo01130;lmo01200	0.34847	0.686249	0.296762	0.304008	0.291734	0.209604	0.27431	0.0181913	0.370117	0.0422369	0.0190512	0.0407034	0.0145041
Q8Y892	15.367	16.3313	16.5283	15.2009	16.5933	15.8594	14.825	15.5904	15.671	14.3405	14.874	15.1268	14.409	14.8247	15.5389	13.5321	14.0339	13.82	13.6628	14.1282	13.54	16.0755	15.8845	15.3621	14.7804	14.9242	13.7953	13.777	+	3.70252	0.000778378	DNA binding [GO:0003677];phosphorelay signal transduction system [GO:0000160];regulation of transcription, DNA-templated [GO:0006355]	IPR000792;IPR001789;IPR011006;IPR016032	lmo:lmo1022	Two-component system	lmo02020	0.840584	0.619326	0.336566	0.443843	0.638024	0.209604	0.260217	0.296396	0.193066	0.0594861	0.0473433	0.306546	0.0145284
Q92D14	14.1852	16.9634	15.6403	14.1283	14.8058	15.1585	13.2156	14.7978	17.7967	13.6046	14.5854	14.3362	13.5821	14.3634	15.1973	13.1599	14.2412	14.7336	12.7294	14.4149	14.8295	15.5963	14.6976	15.2701	14.1754	14.3809	14.0449	13.9913		0.228451	0.627308	NA	IPR014904;IPR038073	lmo:lmo1008			0.987657	0.411789	0.608064	0.838515	0.99759	0.210585	0.730734	0.896592	0.0126282	0.310597	0.620557	0.995957	0.0147381
Q8Y717	18.3274	17.8064	18.2299	17.6085	17.2785	17.4598	17.2408	17.0424	16.4828	17.2797	16.9853	16.4437	17.0365	16.8259	16.2756	16.6335	16.8313	16.2042	16.3486	16.3783	15.8799	18.1213	17.4489	16.922	16.9029	16.7127	16.5563	16.2023	+	3.84321	0.000762943	5'-3' DNA helicase activity [GO:0043139];ATP binding [GO:0005524];DNA binding [GO:0003677];DNA recombination [GO:0006310];exodeoxyribonuclease V complex [GO:0009338]	IPR003593;IPR006345;IPR027417;IPR027785;IPR029493;IPR041451	lmo:lmo1509	Homologous recombination	lmo03440	0.908954	0.780136	0.29133	0.671336	0.211129	0.366039	0.262691	0.527501	0.540374	0.0373876	0.283184	0.0196182	0.0822727
Q8Y8T4	15.4461	17.5735	17.8855	15.3508	17.3486	16.4216	16.1657	17.2969	17.2283	16.0378	16.8237	17.1111	16.0769	17.0105	17.5051	15.8943	16.4435	16.3331	16.337	16.8025	16.3097	16.9684	16.3737	16.8969	16.6576	16.8642	16.2236	16.4831		0.0670426	0.997065	integral component of membrane [GO:0016021];periplasmic space [GO:0042597];polyamine binding [GO:0019808];polyamine transport [GO:0015846]	IPR001188;IPR006059	lmo:lmo0810	ABC transporters	lmo02010	0.86036	0.723855	0.21114	0.951571	0.482299	0.889205	0.331451	0.371637	0.43709	0.0175365	0.859813	0.173512	0.784667
Q8Y982	17.0514	16.6018	NaN	16.3391	16.1567	NaN	15.9048	15.7905	NaN	15.7844	15.8641	NaN	15.6824	15.7598	NaN	15.3045	15.6425	NaN	14.7307	15.1793	NaN	16.8266	16.2479	15.8476	15.8243	15.7211	15.4735	14.955	+	3.10679	0.00178672	DNA binding [GO:0003677];DNA-binding transcription factor activity [GO:0003700]	IPR000524;IPR008920;IPR011711;IPR036388;IPR036390	lmo:lmo0651			0.86036	0.615582	0.291086	0.343069	0.21215	0.366257	0.283397	0.385345	0.126877	0.0369896	0.0286409	0.0199288	0.0825681
Q8Y8S8	15.7411	15.9679	16.1804	15.063	16.0196	14.6146	13.9961	16.0051	13.9247	13.7212	15.724	13.5328	13.0763	15.3837	13.0338	11.9252	15.1298	11.4188	11.8281	15.1744	10.9521	15.9631	15.2324	14.642	14.326	13.8313	12.8246	12.6515		0.958898	0.0810565	N-acetyltransferase activity [GO:0008080]	IPR000182;IPR016181	lmo:lmo0816			0.864878	0.984983	0.697038	0.818001	0.264663	0.21258	0.802395	0.402828	0.974477	0.422434	0.561148	0.0305855	0.0151638
Q8Y6M3	12.5855	17.7951	17.7146	14.3862	16.3609	15.6965	14.3254	15.2996	15.2183	14.4914	14.9371	15.083	14.4076	14.7309	15.0733	14.4513	13.6259	14.4625	14.4951	13.4181	14.6943	16.0317	15.4812	14.9478	14.8372	14.7373	14.1799	14.2025		0.249996	0.589837	catalytic activity [GO:0003824];iron-sulfur cluster binding [GO:0051536]	IPR005911;IPR006638;IPR007197;IPR023404;IPR032432;IPR039661	lmo:lmo1661			0.855516	0.780136	0.827495	0.568488	0.907873	0.213715	0.72424	0.360023	0.540364	0.635054	0.126386	0.743355	0.0153886
Q8Y5H2	15.5147	16.24	16.0646	15.0761	15.482	14.6869	14.8555	15.3778	14.3245	14.5809	15.5875	14.2998	14.6806	15.5089	14.1043	14.3147	15.5285	16.5189	13.9169	15.8043	15.7465	15.9398	15.0817	14.8526	14.8228	14.7646	15.454	15.1559		0.310545	0.515078	arginine biosynthetic process [GO:0006526];argininosuccinate metabolic process [GO:0000053];argininosuccinate synthase activity [GO:0004055];ATP binding [GO:0005524];cytoplasm [GO:0005737];urea cycle [GO:0000050]	IPR001518;IPR014729;IPR018223;IPR023434;IPR024074	lmo:lmo2090	Alanine, aspartate and glutamate metabolism;Arginine biosynthesis;Biosynthesis of amino acids;Biosynthesis of antibiotics;Biosynthesis of secondary metabolites;Metabolic pathways	lmo00220;lmo00250;lmo01100;lmo01110;lmo01130;lmo01230	0.937256	0.472256	0.213788	0.638424	0.253359	0.585228	0.224851	0.648815	0.0200956	0.0180406	0.212382	0.0275243	0.309408
Q8YA23	15.9122	14.9982	16.1557	15.268	15.0404	14.8734	14.7033	14.6346	14.1381	14.7773	14.8687	14.2979	14.7812	15.1561	14.0287	14.7982	14.9556	13.2815	14.3498	14.877	12.5533	15.6887	15.0606	14.492	14.648	14.6554	14.3451	13.9267		0.879307	0.111047	cytosol [GO:0005829];metal ion binding [GO:0046872];pentose-phosphate shunt [GO:0006098];transketolase activity [GO:0004802]	IPR005474;IPR005475;IPR005478;IPR009014;IPR020826;IPR029061;IPR033247;IPR033248	lmo:lmo0342	Biosynthesis of amino acids;Biosynthesis of antibiotics;Biosynthesis of secondary metabolites;Carbon metabolism;Metabolic pathways;Microbial metabolism in diverse environments;Pentose phosphate pathway	lmo00030;lmo01100;lmo01110;lmo01120;lmo01130;lmo01200;lmo01230	0.980715	0.829737	0.213788	0.343069	0.274972	0.314377	0.732594	0.812512	0.61124	0.018027	0.0279277	0.0346234	0.0562804
Q7AP56	14.2644	14.5845	NaN	13.3669	13.6407	NaN	13.3698	13.0833	NaN	13.2273	12.8244	NaN	14.0136	12.3077	NaN	13.2667	11.133	NaN	13.7458	10.0835	NaN	14.4245	13.5038	13.2265	13.0258	13.1607	12.1998	11.9147		0.269113	0.550005	DNA-binding transcription factor activity [GO:0003700];sequence-specific DNA binding [GO:0043565]	IPR003313;IPR009057;IPR011051;IPR014710;IPR018060;IPR018062;IPR020449	lmo:lmo2164			0.840584	0.615582	0.214824	0.568488	0.947385	0.879048	0.436765	0.271457	0.127476	0.0185059	0.127727	0.847149	0.754776
Q8Y4F6	22.5263	22.445	22.61	21.476	21.2674	21.3119	21.3815	21.0747	21.2469	21.3958	21.2873	21.0224	21.0057	20.9921	20.8538	20.9684	20.8704	21.3036	20.8719	20.9781	21.1298	22.5271	21.3518	21.2344	21.2352	20.9505	21.0475	20.9933	+	7.32705	7.54717e-05	ATP binding [GO:0005524];ATPase activity [GO:0016887];cytoplasm [GO:0005737];DNA binding [GO:0003677];excinuclease ABC activity [GO:0009381];excinuclease repair complex [GO:0009380];nucleotide-excision repair [GO:0006289];SOS response [GO:0009432];zinc ion binding [GO:0008270]	IPR003439;IPR004602;IPR017871;IPR027417;IPR041102;IPR041552	lmo:lmo2488	Nucleotide excision repair	lmo03420	0.881899	0.683014	0.214824	0.679675	0.240492	0.663834	0.636458	0.464903	0.367462	0.0185563	0.32996	0.024261	0.421095
Q8Y8F6	17.9073	17.4415	17.6069	16.7451	16.5908	16.6601	16.5328	16.2789	15.7825	16.4007	16.3191	16.028	16.1406	16.1844	15.8243	16.1131	15.2349	15.5541	16.2847	15.5818	15.005	17.6519	16.6653	16.1981	16.2493	16.0497	15.634	15.6238	+	3.99637	0.000636086	DNA binding [GO:0003677];DNA-binding transcription factor activity [GO:0003700]	IPR000524;IPR008920;IPR011711;IPR036388;IPR036390	lmo:lmo0948			0.983048	0.858565	0.390424	0.671336	0.258532	0.215232	0.255001	0.865285	0.652509	0.0998759	0.296053	0.0287641	0.0157497
Q8Y9M9	NaN	16.7887	14.6429	NaN	16.8653	16.7903	NaN	15.8345	14.6245	NaN	15.9563	16.0313	NaN	16.1038	15.7748	NaN	16.314	15.142	NaN	16.1895	16.4603	15.7158	16.8278	15.2295	15.9938	15.9393	15.728	16.3249		0.281481	0.544452	transferase activity, transferring glycosyl groups [GO:0016757]	IPR001173;IPR029044;IPR041038	lmo:lmo0497			0.979621	0.613756	0.421195	0.995053	0.215584	0.302144	0.458272	0.80315	0.0474638	0.123184	0.963276	0.020395	0.038321
Q8Y3R4	18.4922	13.1346	NaN	18.3325	17.0189	NaN	18.3424	17.5354	NaN	18.4156	17.5333	NaN	18.4558	17.6555	NaN	18.6626	17.9174	NaN	18.6851	18.0147	NaN	15.8134	17.6757	17.9389	17.9744	18.0557	18.29	18.3499		0.155174	0.767902	ATP binding [GO:0005524];ATPase activity [GO:0016887];integral component of membrane [GO:0016021]	IPR003439;IPR003593;IPR027417	lmo:lmo2769			0.92648	0.615582	0.21848	0.536778	0.365013	0.631267	0.837761	0.604267	0.0824019	0.0191265	0.0774527	0.0687963	0.381826
Q8Y6G9	21.4135	21.1877	20.8921	20.7515	20.38	20.4299	20.4769	20.3752	19.9698	20.2696	20.3866	20.0805	20.2081	20.3518	19.9281	19.9046	19.9844	19.6817	19.3242	19.2433	19.4674	21.1644	20.5205	20.274	20.2456	20.1627	19.8569	19.3449	+	5.75112	0.000150943	DNA binding [GO:0003677];DNA modification [GO:0006304];endonuclease activity [GO:0004519]	IPR007409;IPR017035	lmo:lmo1717			0.960142	0.615582	0.715729	0.783462	0.627737	0.552196	0.21915	0.748086	0.141932	0.443704	0.489808	0.289821	0.272382
Q8Y7N0	16.0606	15.9108	14.9691	16.6031	13.8004	16.7302	16.4165	11.8692	15.1098	16.1579	12.4268	15.4238	16.1741	12.4859	15.7042	16.5554	11.8791	16.0005	16.3437	11.8393	16.1188	15.6468	15.7112	14.4652	14.6695	14.7881	14.8117	14.7673		0.00874768	1	catalytic activity [GO:0003824]	IPR001345;IPR013078;IPR029033	lmo:lmo1244			0.912855	0.615582	0.42015	0.75129	0.420131	0.371288	0.21915	0.556014	0.113899	0.122276	0.432242	0.107428	0.0875126
Q8Y8U6	15.7837	18.7085	17.636	15.9854	17.753	16.7412	16.3511	16.285	18.6129	15.9435	15.8081	16.7099	16.1731	15.6743	17.8845	15.8545	14.829	16.7165	16.3395	15.2279	16.8227	17.3761	16.8266	17.083	16.1539	16.5773	15.8	16.13		0.263024	0.573286	NA	IPR007372;IPR036761	lmo:lmo0796			0.909357	0.615582	0.347697	0.750394	0.262533	0.537284	0.21915	0.528582	0.126493	0.0637638	0.429225	0.0297005	0.254541
Q8Y8W8	20.7479	21.381	21.3757	19.3559	20.4378	19.6876	19.7792	20.1836	19.7183	19.7567	20.25	19.3316	19.0945	19.8521	19.2986	19.7291	18.4994	20.4836	19.9239	20.2771	20.6225	21.1682	19.8271	19.8937	19.7794	19.4151	19.5707	20.2745	+	1.64916	0.0206117	NAD+ kinase activity [GO:0003951]	IPR001206;IPR005218;IPR016064;IPR017438	lmo:lmo0774			0.871037	0.619326	0.903475	0.407767	0.894187	0.662625	0.21915	0.408059	0.225022	0.791817	0.0377864	0.721404	0.418205
Q8Y5X4	14.1696	NaN	15.508	14.0918	NaN	13.8988	13.4691	NaN	15.579	13.4165	NaN	13.4285	12.8839	NaN	14.0163	13.1177	NaN	12.822	10.9722	NaN	12.3409	14.8388	13.9953	14.5241	13.4225	13.4501	12.9699	11.6565		1.14692	0.0508705	ATP binding [GO:0005524];CTP biosynthetic process [GO:0006241];cytoplasm [GO:0005737];GTP biosynthetic process [GO:0006183];metal ion binding [GO:0046872];nucleoside diphosphate kinase activity [GO:0004550];purine nucleotide metabolic process [GO:0006163];pyrimidine nucleotide metabolic process [GO:0006220];UTP biosynthetic process [GO:0006228]	IPR001564;IPR023005;IPR034907;IPR036850	lmo:lmo1929	Biosynthesis of antibiotics;Biosynthesis of secondary metabolites;Metabolic pathways;Purine metabolism;Pyrimidine metabolism	lmo00230;lmo00240;lmo01100;lmo01110;lmo01130	0.68409	0.970317	0.595063	0.571119	0.968597	0.219224	0.623179	0.0765253	0.902256	0.292844	0.130596	0.902073	0.0164622
Q8Y6J3	NaN	17.0074	16.8815	NaN	16.1528	15.2965	NaN	15.3557	16.0106	NaN	14.7491	14.8422	NaN	14.9755	15.4307	NaN	14.6286	14.0514	NaN	14.6153	12.8164	16.9445	15.7246	15.6832	14.7956	15.2031	14.34	13.7159	+	1.8337	0.0121868	dUMP biosynthetic process [GO:0006226];dUTP catabolic process [GO:0046081];dUTP diphosphatase activity [GO:0004170];magnesium ion binding [GO:0000287]	IPR008181;IPR029054;IPR033704;IPR036157	lmo:lmo1691	Metabolic pathways;Pyrimidine metabolism	lmo00240;lmo01100	0.983048	0.247476	0.219467	0.694204	0.84005	0.49489	NaN	0.871747	0.00435739	0.0194269	0.3633	0.624827	0.196413
Q8Y3W3	19.3403	12.925	12.34	18.6154	16.2771	15.7359	18.5303	16.4924	16.0623	18.5263	16.6938	16.5833	18.5813	17.0198	16.7017	18.7047	17.4109	17.1281	18.5421	17.1623	17.333	14.8684	16.8762	17.0283	17.2678	17.4343	17.7479	17.6791		0.284023	0.524969	ATP binding [GO:0005524];ATPase activity [GO:0016887];ATPase-coupled transmembrane transporter activity [GO:0042626];cysteine transport [GO:0042883];integral component of plasma membrane [GO:0005887];plasma membrane [GO:0005886]	IPR003439;IPR003593;IPR011527;IPR014216;IPR027417;IPR036640;IPR039421	lmo:lmo2716	ABC transporters	lmo02010	0.840584	0.583311	0.429953	0.658714	0.66274	0.348137	0.220668	0.303487	0.0392763	0.136481	0.248547	0.332789	0.067866
Q8Y6P7	18.9448	18.2159	18.2172	18.4878	17.9666	18.2264	18.1015	17.9278	17.8929	18.183	17.938	18.1358	18.16	17.873	17.9362	18.3377	17.8786	17.7544	18.2899	17.8562	18.0023	18.4593	18.2269	17.9741	18.0856	17.9897	17.9902	18.0495		0.599002	0.305311	integral component of membrane [GO:0016021];transmembrane transport [GO:0055085]	IPR032688	lmo:lmo1637			0.891224	0.615582	0.389427	0.596226	0.348657	0.271041	0.221223	0.497316	0.0731333	0.0987753	0.146766	0.0636777	0.027177
Q8YAD5	9.78585	18.7682	18.4991	11.6624	17.8516	16.5935	12.2058	16.5433	18.0649	11.9503	16.2428	16.075	12.4931	16.2648	16.9078	12.9358	15.1926	15.8425	13.4345	15.4356	15.6629	15.6844	15.3692	15.6046	14.756	15.2219	14.657	14.8443		0.000489186	1	division septum assembly [GO:0000917];sporulation resulting in formation of a cellular spore [GO:0030435]	IPR007170;IPR036751	lmo:lmo0196			0.997003	0.523059	0.318531	0.651221	0.254494	0.88517	0.221223	0.96501	0.0292913	0.0526209	0.222409	0.0279756	0.769916
Q8Y817	18.4344	18.3996	18.3259	17.5179	17.0515	17.4625	17.448	16.6296	16.9193	17.5239	16.6692	17.2346	17.5546	16.5838	17.2784	17.8052	16.5962	17.9568	17.741	16.3137	17.9874	18.3866	17.3439	16.9989	17.1426	17.1389	17.4528	17.3474		0.967185	0.0937312	DNA-binding transcription factor activity [GO:0003700];regulation of transcription, DNA-templated [GO:0006355];transcription regulatory region DNA binding [GO:0044212]	IPR001845;IPR011991;IPR018334;IPR036388;IPR036390	lmo:lmo1102			0.963661	0.619326	0.22131	0.755833	0.602545	0.508433	0.52455	0.765633	0.178412	0.0199988	0.44731	0.268193	0.210079
Q8Y4U6	20.0364	19.7625	19.4466	23.5996	23.1789	23.4263	24.0799	24.0356	23.6992	23.9226	23.9085	23.9723	24.1495	23.9428	23.8312	24.0996	24.0362	23.5862	24.0929	23.8338	23.8541	19.7485	23.4016	23.9382	23.9345	23.9745	23.9073	23.9269	+	11.5321	0	carbohydrate:proton symporter activity [GO:0005351];integral component of membrane [GO:0016021];phosphoenolpyruvate-dependent sugar phosphotransferase system [GO:0009401];plasma membrane [GO:0005886];protein-N(PI)-phosphohistidine-fructose phosphotransferase system transporter activity [GO:0022877]	IPR002178;IPR003352;IPR003353;IPR003501;IPR004715;IPR006327;IPR013011;IPR013014;IPR016152;IPR036095	lmo:lmo2335	Fructose and mannose metabolism;Metabolic pathways;Microbial metabolism in diverse environments;Phosphotransferase system (PTS)	lmo00051;lmo01100;lmo01120;lmo02060	0.983048	0.967752	0.221978	0.658714	0.457684	0.348137	0.752834	0.842354	0.894203	0.0202238	0.253894	0.144876	0.0679407
Q8YA11	21.5019	20.9454	20.8911	21.3701	20.5738	20.6114	21.0689	20.5517	20.2511	21.0148	20.4995	20.4938	21.0439	20.5776	20.2315	20.7995	20.6137	20.3097	20.6716	20.3807	20.3487	21.1128	20.8518	20.6239	20.6694	20.6177	20.5743	20.467		0.41995	0.429078	succinate dehydrogenase activity [GO:0000104]	IPR003953;IPR010960;IPR027477;IPR036188	lmo:lmo0355	Biosynthesis of antibiotics;Biosynthesis of secondary metabolites;Butanoate metabolism;Carbon metabolism;Citrate cycle (TCA cycle);Metabolic pathways;Microbial metabolism in diverse environments;Oxidative phosphorylation;Pyruvate metabolism;Two-component system	lmo00020;lmo00190;lmo00620;lmo00650;lmo01100;lmo01110;lmo01120;lmo01130;lmo01200;lmo02020	0.855516	0.615582	0.221978	0.54902	0.421741	0.613557	0.376981	0.360563	0.121503	0.020366	0.108367	0.109358	0.3555
Q8Y3P6	18.3251	17.717	12.9066	17.2115	17.1967	14.5645	16.9411	17.1118	14.9148	16.3168	16.8036	14.736	15.8933	16.2746	14.659	14.3405	15.7587	15.0707	11.2579	14.8784	14.9665	16.3162	16.3242	16.3225	15.9521	15.609	15.0566	13.7009		0.336054	0.448659	regulation of transcription, DNA-templated [GO:0006355];RNA binding [GO:0003723]	IPR004341;IPR011608;IPR036634;IPR036650	lmo:lmo2788			0.840584	0.615582	0.588326	0.635165	0.222206	0.91251	0.293485	0.293997	0.155588	0.283065	0.2071	0.0214854	0.822396
Q8Y6Q0	19.1589	19.5658	19.6851	23.1452	22.8387	23.0455	22.947	22.9416	22.5738	22.8399	22.7608	22.6266	22.5059	22.8639	22.3727	22.1969	22.3781	22.2732	21.86	22.2813	21.8332	19.4699	23.0098	22.8208	22.7424	22.5808	22.2827	21.9915	+	10.1432	0	acetaldehyde dehydrogenase (acetylating) activity [GO:0008774];alcohol dehydrogenase (NAD+) activity [GO:0004022];alcohol metabolic process [GO:0006066];carbon utilization [GO:0015976];cytosol [GO:0005829];metal ion binding [GO:0046872]	IPR001670;IPR012079;IPR015590;IPR016161;IPR016162;IPR016163;IPR018211;IPR034789;IPR039697	lmo:lmo1634	Biosynthesis of antibiotics;Biosynthesis of secondary metabolites;Butanoate metabolism;Chloroalkane and chloroalkene degradation;Degradation of aromatic compounds;Fatty acid degradation;Glycolysis / Gluconeogenesis;Metabolic pathways;Microbial metabolism in diverse environments;Naphthalene degradation;Pyruvate metabolism;Tyrosine metabolism	lmo00010;lmo00071;lmo00350;lmo00620;lmo00625;lmo00626;lmo00650;lmo01100;lmo01110;lmo01120;lmo01130;lmo01220	0.803354	0.615582	0.511546	0.536778	0.222206	0.398155	0.402514	0.14288	0.0652463	0.205638	0.0833942	0.0213935	0.108247
Q8Y6S1	16.6966	17.6085	17.2678	16.6483	16.82	16.257	15.5208	16.517	15.6519	16.0468	16.7456	15.3195	16.0641	16.2484	15.2323	15.4129	16.2588	14.9793	14.7935	15.6218	14.4298	17.1909	16.5751	15.8965	16.0373	15.8482	15.5503	14.9484	+	2.18841	0.00731412	NA	IPR025711	lmo:lmo1612			0.92648	0.796717	0.499761	0.861876	0.222206	0.676825	0.885574	0.610408	0.568325	0.194259	0.66636	0.0220577	0.438994
Q8Y8J8	17.4811	18.9752	18.9526	17.5768	17.7199	17.686	17.3209	16.9355	17.8091	17.3327	16.7867	16.9569	17.5348	16.7929	17.3525	17.3771	16.4309	16.6279	17.2104	16.3733	16.3527	18.4696	17.6609	17.3552	17.0254	17.2267	16.8119	16.6455	+	2.12405	0.00859135	NA	IPR003718;IPR015946;IPR036102	lmo:lmo0903			0.935767	0.615582	0.584606	0.880694	0.658776	0.925401	0.222226	0.638118	0.0714824	0.280335	0.695681	0.326096	0.846553
Q8Y754	22.7728	22.4112	22.4444	22.2318	22.0089	21.9373	22.0499	22.0344	21.7847	22.1366	22.0595	21.9234	21.9777	22.0728	21.625	21.9912	22.1445	21.9433	22.1051	21.9139	22.0296	22.5428	22.0593	21.9563	22.0398	21.8919	22.0263	22.0162	+	2.39692	0.0104759	ATP binding [GO:0005524];cytosol [GO:0005829];glycine-tRNA ligase activity [GO:0004820];glycyl-tRNA aminoacylation [GO:0006426]	IPR006194;IPR015944	lmo:lmo1458	Aminoacyl-tRNA biosynthesis	lmo00970	0.737631	0.763899	0.408065	0.54902	0.66274	0.222655	0.438583	0.0982255	0.518607	0.110025	0.100795	0.335545	0.0170476
Q8Y6N2	17.8173	17.1553	17.2607	19.1016	18.91	18.5918	19.2207	19.5893	19.2255	19.6201	19.5502	19.4757	19.2646	19.6791	19.464	19.3914	19.5572	18.6355	19.0523	19.0718	18.7799	17.4111	18.8678	19.3452	19.5487	19.4692	19.1947	18.968	+	5.43664	0.00016185	ATP binding [GO:0005524];ATPase activity [GO:0016887];ATPase-coupled transmembrane transporter activity [GO:0042626];integral component of membrane [GO:0016021]	IPR003439;IPR003593;IPR011527;IPR017871;IPR027417;IPR036640;IPR039421	lmo:lmo1652	ABC transporters	lmo02010	0.840584	0.628635	0.222856	0.352096	0.445298	0.273082	0.319056	0.269989	0.282102	0.0207308	0.030276	0.135455	0.0284108
Q7AP76	22.0264	22.1652	21.6973	21.26	21.2339	20.3441	21.0285	21.0932	20.386	20.899	21.2753	20.2967	20.5227	20.9224	20.1696	20.391	20.2407	19.9642	19.9186	20.5904	19.8252	21.963	20.946	20.8359	20.8237	20.5382	20.1986	20.1114	+	2.9642	0.00229112	ATP binding [GO:0005524];ATPase activity [GO:0016887];glycine betaine transport [GO:0031460];membrane [GO:0016020]	IPR000644;IPR003439;IPR003593;IPR005892;IPR017871;IPR027417	lmo:lmo1014	ABC transporters	lmo02010	0.942473	0.628635	0.389363	0.795811	0.253269	0.225239	0.442753	0.668996	0.259438	0.0941797	0.512686	0.0266599	0.0174867
P28764	17.0332	20.8327	18.6784	17.1409	18.6639	18.8147	17.0751	17.465	21.3938	17.0678	17.3476	18.5213	16.9523	17.0543	19.5307	15.809	16.214	18.606	15.3292	16.5431	19.1163	18.8481	18.2065	18.6446	17.6456	17.8457	16.8764	16.9962		0.157239	0.768219	metal ion binding [GO:0046872];superoxide dismutase activity [GO:0004784]	IPR001189;IPR019831;IPR019832;IPR019833;IPR036314;IPR036324	lmo:lmo1439			0.983048	0.475805	0.351462	0.811872	0.40138	0.415966	0.225521	0.827848	0.0222042	0.0686576	0.551715	0.0939995	0.122029
Q8Y3M0	17.9743	17.474	17.8345	16.8837	17.0334	16.731	17.0937	17.1966	16.3021	17.1867	17.5346	16.2551	15.757	17.4232	16.0575	16.3235	18.2605	16.0507	15.4581	18.4353	15.7729	17.7609	16.8827	16.8641	16.9921	16.4126	16.8782	16.5554		0.175901	0.744308	NA	IPR002347;IPR036291	lmo:lmo2815	Biosynthesis of antibiotics;Biosynthesis of secondary metabolites;Biotin metabolism;Fatty acid biosynthesis;Fatty acid metabolism;Metabolic pathways	lmo00061;lmo00780;lmo01100;lmo01110;lmo01130;lmo01212	0.881579	0.46366	0.257873	0.480139	0.262456	0.432955	0.225521	0.44117	0.0176389	0.025873	0.0593742	0.0293755	0.140422
Q8Y472	18.032	17.4741	18.0224	17.1046	16.7611	17.5623	16.9796	16.6788	16.5409	16.6026	16.7274	16.7515	16.6967	16.6263	16.816	16.0096	16.5494	16.3348	15.3892	16.6443	15.3537	17.8428	17.1427	16.7331	16.6938	16.713	16.2979	15.7957	+	3.45907	0.00116009	cytosol [GO:0005829];DNA-binding transcription activator activity [GO:0001216];DNA-binding transcription factor activity [GO:0003700];phosphorelay response regulator activity [GO:0000156];protein-DNA complex [GO:0032993];transcription regulatory region sequence-specific DNA binding [GO:0000976]	IPR001789;IPR001867;IPR011006;IPR036388;IPR039420	lmo:lmo2583			0.983048	0.617376	0.28335	0.651221	0.390334	0.767112	0.225521	0.85993	0.163984	0.0340773	0.22339	0.0846971	0.582755
Q8Y4M4	19.21	19.1125	19.5611	18.8221	18.7847	19.2597	18.4786	18.5809	18.7764	18.6091	18.6743	18.8097	18.7448	18.578	18.8582	18.649	18.8979	19.0199	18.8235	18.8097	19.0103	19.2945	18.9555	18.6119	18.6977	18.727	18.8556	18.8812	+	2.08999	0.0156642	cysteine desulfurase activity [GO:0031071];cysteine metabolic process [GO:0006534];pyridoxal phosphate binding [GO:0030170]	IPR000192;IPR010970;IPR015421;IPR015422;IPR015424	lmo:lmo2413	Metabolic pathways;Selenocompound metabolism	lmo00450;lmo01100	0.900686	0.765906	0.280911	0.54902	0.499476	0.356866	0.225521	0.513699	0.521837	0.0329393	0.0992727	0.18801	0.0706762
Q8Y7N5	16.3023	NaN	16.9719	15.9486	NaN	16.3204	15.5527	NaN	17.0404	15.8838	NaN	15.4919	15.5014	NaN	16.0132	15.2202	NaN	14.4646	16.2365	NaN	13.8177	16.6371	16.1345	16.2966	15.6879	15.7573	14.8424	15.0271		0.415217	0.365425	cytosol [GO:0005829];metal ion binding [GO:0046872];nucleoside triphosphate catabolic process [GO:0009143];nucleoside-triphosphatase activity [GO:0017111];nucleoside-triphosphate diphosphatase activity [GO:0047429];nucleotide binding [GO:0000166];nucleotide metabolic process [GO:0009117];purine nucleoside triphosphate catabolic process [GO:0009146]	IPR002637;IPR020922;IPR029001	lmo:lmo1239	Metabolic pathways;Purine metabolism	lmo00230;lmo01100	0.692098	0.715755	0.737626	0.547583	0.935783	0.699324	0.225521	0.0853978	0.421123	0.480332	0.091761	0.800901	0.474373
Q8Y6G5	21.1676	20.6148	20.8505	20.6257	20.0324	20.3344	20.522	20.1514	20.17	20.3954	20.0767	20.4341	20.443	20.1553	20.2436	20.5124	20.2059	20.3715	20.3085	20.0491	20.4453	20.8776	20.3308	20.2811	20.3021	20.2807	20.3632	20.2676		1.38894	0.0524703	ATP binding [GO:0005524];cytosol [GO:0005829];ribosomal large subunit assembly [GO:0000027];RNA binding [GO:0003723];RNA strand annealing activity [GO:0033592]	IPR001650;IPR011545;IPR014001;IPR014014;IPR027417	lmo:lmo1722			0.706706	0.960218	0.608064	0.596394	0.457684	0.225759	0.376981	0.0905542	0.863659	0.311507	0.148888	0.145141	0.0177751
Q8Y4U2	17.8327	18.0594	19.7213	21.288	22.8191	22.6555	22.1449	23.1138	23.0592	22.4101	22.9139	22.8474	22.3693	23.0214	23.2463	22.5903	22.8496	22.8091	22.8014	22.9498	22.8958	18.5378	22.2542	22.7726	22.7238	22.879	22.7497	22.8823	+	5.69567	0.00013913	hydrolase activity, acting on glycosyl bonds [GO:0016798];metal ion binding [GO:0046872];nucleobase catabolic process [GO:0046113];pseudouridylate synthase activity [GO:0004730]	IPR007342;IPR022830	lmo:lmo2340	Metabolic pathways;Pyrimidine metabolism	lmo00240;lmo01100	0.70345	0.615582	0.228064	0.658714	0.348657	0.273082	0.276385	0.0878935	0.089599	0.0215183	0.238878	0.0635261	0.0279675
P0DJP1	17.9205	18.0124	12.6515	17.8794	17.3003	17.6502	18.1935	18.3702	17.982	18.3114	18.0512	17.9279	17.7124	17.9323	17.6174	18.2357	18.181	17.9249	18.1782	17.7437	17.9699	16.1948	17.61	18.1819	18.0968	17.754	18.1139	17.9639		0.361588	0.425642	ribosome [GO:0005840];structural constituent of ribosome [GO:0003735];translation [GO:0006412]	IPR001911;IPR018278;IPR038380	lmo:lmo1469	Ribosome	lmo03010	0.838682	0.974889	0.228235	0.536778	0.855622	0.508955	0.442753	0.256149	0.929575	0.0216861	0.0837981	0.653858	0.212586
Q8Y699	19.5638	19.0919	18.7938	18.828	18.285	18.9073	18.7612	18.5736	18.4325	18.535	18.9109	18.5808	18.6651	18.8484	18.4384	18.333	18.6954	18.605	18.4432	18.5338	18.3234	19.1498	18.6734	18.5891	18.6756	18.6506	18.5445	18.4335		1.15628	0.081797	ribosome [GO:0005840];structural constituent of ribosome [GO:0003735];translation [GO:0006412]	IPR000307;IPR023803	lmo:lmo1797	Ribosome	lmo03010	0.93893	0.792276	0.937475	0.851254	0.899325	0.520566	0.229166	0.655659	0.561288	0.864357	0.646518	0.728567	0.223946
Q8Y621	15.0342	15.5545	15.951	15.1595	15.128	14.9646	14.7672	14.2746	14.1163	14.3635	14.0333	13.3393	14.4922	13.9082	13.8504	14.0894	13.4465	12.4696	14.1768	13.0349	11.6026	15.5132	15.084	14.386	13.912	14.0836	13.3352	12.9381	+	2.44876	0.00450479	5'-flap endonuclease activity [GO:0017108];DNA binding [GO:0003677];DNA replication, Okazaki fragment processing [GO:0033567]	IPR002421;IPR008918;IPR020045;IPR020046;IPR029060;IPR036279;IPR038969	lmo:lmo1881			0.231353	0.619326	0.39859	0.646168	0.99526	0.508955	0.596203	0.00846988	0.211173	0.102835	0.217543	0.975853	0.211859
Q8Y5Z0	16.2921	16.0507	16.0443	16.3525	15.5006	15.6987	16.1519	15.3483	15.5357	16.3069	15.2456	15.4401	15.9623	15.2249	15.2804	15.9057	14.9875	15.1738	15.7251	14.9096	14.6835	16.129	15.8506	15.6786	15.6642	15.4892	15.3557	15.1061		0.685114	0.201945	catalytic activity [GO:0003824]	IPR008928;IPR012341	lmo:lmo1913			0.674348	0.723453	0.231487	0.590138	0.646049	0.524802	0.709522	0.0665303	0.429367	0.0221489	0.139207	0.316784	0.231176
P66503	21.4739	21.0783	21.1806	20.9172	20.8189	21.0413	21.2037	21.2015	21.2191	21.1534	21.1674	21.1992	21.1222	20.9968	20.9598	20.9358	21.0017	21.3246	21.1609	21.0205	21.6324	21.2443	20.9258	21.2081	21.1733	21.0263	21.0874	21.2712		0.657753	0.314098	cytosol [GO:0005829];ribosome [GO:0005840];small ribosomal subunit rRNA binding [GO:0070181];structural constituent of ribosome [GO:0003735];translation [GO:0006412]	IPR002583;IPR036510	lmo:lmo1480	Ribosome	lmo03010	0.840584	0.839281	0.389363	0.658714	0.690277	0.231574	0.891353	0.271076	0.626663	0.0962413	0.233608	0.396875	0.0184162
Q8Y447	20.3003	19.8271	20.2739	19.4553	19.4649	19.2144	19.6713	19.404	20.1019	19.804	19.6317	19.8067	19.6405	19.3275	19.9868	19.6686	19.5197	20.3205	19.6816	19.5569	19.6813	20.1338	19.3782	19.7257	19.7475	19.6516	19.8363	19.6399		0.927931	0.132763	cytosolic large ribosomal subunit [GO:0022625];rRNA binding [GO:0019843];structural constituent of ribosome [GO:0003735];translation [GO:0006412]	IPR001196;IPR005749;IPR021131;IPR030878;IPR036227	lmo:lmo2613	Ribosome	lmo03010	0.783805	0.615582	0.50274	0.99867	0.848584	0.231574	0.81528	0.132317	0.0971636	0.196419	0.994009	0.639798	0.0188167
Q8Y4L1	16.5334	17.0732	16.5711	16.5631	15.8128	16.2357	16.1301	15.4905	16.953	15.8414	15.51	15.7449	16.2873	15.3818	15.8356	14.9697	15.0013	14.8829	14.6551	14.0393	14.2274	16.7259	16.2039	16.1912	15.6988	15.8349	14.9513	14.3073	+	4.26327	0.000452055	NA	IPR006504;IPR006660;IPR036249	lmo:lmo2426			0.979511	0.628635	0.505435	0.551869	0.512325	0.231574	0.472826	0.802203	0.277413	0.199768	0.117546	0.195236	0.0191548
Q8Y4L4	14.2205	NaN	NaN	13.417	16.599	NaN	13.2805	16.8274	NaN	12.9299	17.1115	NaN	12.7568	17.0137	NaN	11.8204	16.4827	NaN	12.2001	15.9498	NaN	NaN	15.008	15.0539	15.0207	14.8853	14.1516	14.0749		0.00121118	1	cadmium ion transmembrane transporter activity [GO:0015086];cation transmembrane transporter activity [GO:0008324];cell [GO:0005623];cellular cadmium ion homeostasis [GO:0006876];cellular iron ion homeostasis [GO:0006879];cellular zinc ion homeostasis [GO:0006882];ferrous iron transmembrane transporter activity [GO:0015093];integral component of membrane [GO:0016021];membrane [GO:0016020];plasma …	IPR002524;IPR027469;IPR027470;IPR036837	lmo:lmo2423			NaN	0.806189	0.726489	0.872674	0.765527	0.231574	0.875917	NaN	0.580456	0.465039	0.680104	0.490059	0.0191917
Q8Y777	17.3518	16.9834	17.3372	16.8307	16.6451	17.0903	16.8099	16.6185	16.558	16.9784	16.3835	16.8398	17.0161	16.586	16.4899	17.0434	15.8759	15.8213	16.9945	15.5714	15.7028	17.2241	16.8554	16.6621	16.7339	16.6974	16.2469	16.0895		0.964045	0.100212	integral component of membrane [GO:0016021]	IPR002549	lmo:lmo1419			0.838682	0.628635	0.374885	0.635165	0.3389	0.231574	0.379782	0.191284	0.281851	0.0839443	0.205479	0.0587036	0.0193238
Q8Y4C9	17.2819	17.2185	NaN	16.2651	16.3791	NaN	15.7934	15.9975	NaN	16.1153	16.1631	NaN	15.4015	15.997	NaN	15.314	15.6733	NaN	14.1552	15.2833	NaN	17.2502	16.3221	15.8954	16.1392	15.6992	15.4937	14.7192	+	2.3315	0.0055241	cell wall organization [GO:0071555];N-acetylglucosaminyldiphosphoundecaprenol N-acetyl-beta-D-mannosaminyltransferase activity [GO:0047244];teichoic acid biosynthetic process [GO:0019350];transferase activity, transferring hexosyl groups [GO:0016758]	IPR004629;IPR034714	lmo:lmo2521			0.881899	0.670804	0.232515	0.811872	0.444226	0.357837	0.600953	0.465859	0.343005	0.0225563	0.550856	0.131062	0.0772985
Q8YA74	12.4806	11.2238	NaN	18.1417	18.3057	NaN	19.0451	19.4043	NaN	18.716	19.3734	NaN	19.3494	19.5511	NaN	19.1496	19.1122	NaN	19.2141	19.436	NaN	11.8522	18.2237	19.2247	19.0447	19.4503	19.1309	19.3251	+	5.60833	0.000137931	NA	IPR004872	lmo:lmo0285	ABC transporters	lmo02010	0.674348	0.615582	0.232515	0.343069	0.3389	0.840425	0.41573	0.0657833	0.0548894	0.0225518	0.0262852	0.0583851	0.695641
Q8Y4R0	19.6236	19.417	19.4357	18.8959	18.9043	18.3448	18.5436	18.4398	17.9358	18.2593	18.5711	17.9831	18.1134	18.4735	17.6904	17.7036	18.3287	17.5193	17.4552	17.6147	17.0097	19.4921	18.715	18.3064	18.2712	18.0924	17.8505	17.3599	+	4.26824	0.000533333	aspartate kinase activity [GO:0004072];ATP binding [GO:0005524];cytosol [GO:0005829];homoserine biosynthetic process [GO:0009090];lysine biosynthetic process via diaminopimelate [GO:0009089];threonine biosynthetic process [GO:0009088]	IPR001048;IPR001341;IPR002912;IPR005260;IPR018042;IPR027795;IPR035804;IPR036393	lmo:lmo2374	2-Oxocarboxylic acid metabolism;Biosynthesis of amino acids;Biosynthesis of antibiotics;Biosynthesis of secondary metabolites;Cysteine and methionine metabolism;Glycine, serine and threonine metabolism;Lysine biosynthesis;Metabolic pathways;Microbial metabolism in diverse environments;Monobactam biosynthesis	lmo00260;lmo00261;lmo00270;lmo00300;lmo01100;lmo01110;lmo01120;lmo01130;lmo01210;lmo01230	0.997003	0.646062	0.640655	0.709634	0.321314	0.41089	0.233026	0.966415	0.299352	0.351852	0.376136	0.0522323	0.118277
Q8Y6X0	17.493	17.4076	17.3704	16.2796	17.9029	16.6511	16.2557	18.334	15.8227	15.9921	18.536	15.375	15.1926	18.3913	15.4459	15.0129	18.3862	15.5019	13.8469	19.1347	13.9741	17.4237	16.9445	16.8041	16.6344	16.3433	16.3003	15.6519		0.0373587	1	NA	IPR006343	lmo:lmo1561			0.881899	0.881827	0.846824	0.805727	0.470354	0.418731	0.233026	0.446409	0.69617	0.666095	0.526408	0.161067	0.12314
O53083	21.4543	20.8028	21.2098	20.9269	20.7341	20.7304	21.2543	20.7141	20.7851	21.1489	20.8992	20.9672	21.0865	20.8453	20.902	21.1159	21.1626	21.1549	21.1854	20.9712	21.1924	21.1556	20.7971	20.9178	21.0051	20.9446	21.1445	21.1163		0.596489	0.342496	cytosolic large ribosomal subunit [GO:0022625];structural constituent of ribosome [GO:0003735];translation [GO:0006412]	IPR001857;IPR008991;IPR018257;IPR038657	lmo:lmo1787	Ribosome	lmo03010	0.838682	0.761068	0.804366	0.62418	0.735175	0.233124	0.425133	0.19307	0.507886	0.583232	0.189751	0.454035	0.0199686
Q8Y6Q1	17.7144	17.5333	18.1243	17.3811	16.6431	16.7351	16.8994	16.4072	16.4526	16.957	16.6006	16.5714	16.6842	16.3094	16.2839	17.0714	16.2918	16.9265	16.7553	16.0524	16.9583	17.7906	16.9198	16.5864	16.7096	16.4258	16.7632	16.5887	+	2.29558	0.00732948	anthranilate synthase activity [GO:0004049];metal ion binding [GO:0046872];tryptophan biosynthetic process [GO:0000162]	IPR005256;IPR005801;IPR006805;IPR015890;IPR019999	lmo:lmo1633	Biosynthesis of amino acids;Biosynthesis of antibiotics;Biosynthesis of secondary metabolites;Metabolic pathways;Phenylalanine, tyrosine and tryptophan biosynthesis;Quorum sensing	lmo00400;lmo01100;lmo01110;lmo01130;lmo01230;lmo02024	0.539616	0.89985	0.505435	0.613759	0.950374	0.233124	0.390654	0.0431904	0.73882	0.200139	0.175126	0.856868	0.0202375
Q8YAD8	19.0751	18.5341	18.7715	18.8401	18.3712	18.6104	18.6983	18.4289	18.2206	18.7573	18.5704	18.5841	18.8425	18.6013	18.4056	18.9122	18.735	18.5358	18.6813	18.4361	18.8344	18.7936	18.6072	18.4493	18.6373	18.6165	18.7277	18.6506		0.211705	0.789037	integral component of membrane [GO:0016021];transmembrane transporter activity [GO:0022857]	IPR006143	lmo:lmo0193			0.997003	0.661644	0.351052	0.691148	0.455486	0.459053	0.23341	0.991198	0.332952	0.0681111	0.342907	0.142017	0.168361
Q8Y4V0	20.2115	19.8995	19.8787	19.4242	19.0699	19.0085	19.05	18.9328	18.6291	18.8849	18.9569	18.8148	18.7729	18.9264	18.5606	18.5109	18.7755	18.0075	17.8665	18.236	17.5309	19.9966	19.1675	18.8706	18.8855	18.7533	18.4313	17.8778	+	5.38218	0.000197802	integral component of membrane [GO:0016021]	NA	lmo:lmo2330			0.781117	0.881827	0.603263	0.671336	0.466764	0.233477	0.831031	0.12453	0.69136	0.305439	0.316391	0.158258	0.0204253
Q8Y6C2	22.0545	21.7219	22.0004	21.1773	20.6803	20.8867	20.9699	20.859	20.8609	20.7876	20.8072	20.8732	20.8647	20.8531	20.7607	20.6666	21.1063	21.0476	20.479	20.6095	21.0261	21.9256	20.9148	20.8966	20.8227	20.8262	20.9402	20.7049	+	4.6224	0.000427586	amidophosphoribosyltransferase activity [GO:0004044];'de novo' IMP biosynthetic process [GO:0006189];glutamine metabolic process [GO:0006541];magnesium ion binding [GO:0000287];nucleoside metabolic process [GO:0009116];purine nucleobase biosynthetic process [GO:0009113]	IPR000836;IPR005854;IPR017932;IPR029055;IPR029057;IPR035584	lmo:lmo1768	Alanine, aspartate and glutamate metabolism;Biosynthesis of antibiotics;Biosynthesis of secondary metabolites;Metabolic pathways;Purine metabolism	lmo00230;lmo00250;lmo01100;lmo01110;lmo01130	0.233905	0.823395	0.28335	0.536778	0.269949	0.24793	0.523057	0.00888047	0.601628	0.0337888	0.0754901	0.0334513	0.0230244
P66103	22.271	21.9453	22.1414	21.6645	21.1892	21.372	21.4822	21.3385	21.2252	21.5621	21.4586	21.4253	21.4068	21.1391	21.2192	21.2058	21.1579	21.1739	20.9474	20.9494	21.1834	22.1192	21.4086	21.3486	21.482	21.255	21.1792	21.0267	+	5.10156	0.000366534	cytosolic large ribosomal subunit [GO:0022625];ribosomal large subunit assembly [GO:0000027];rRNA binding [GO:0019843];structural constituent of ribosome [GO:0003735];translation [GO:0006412]	IPR005813;IPR035566	lmo:lmo1783	Ribosome	lmo03010	0.824762	0.885224	0.929782	0.655786	0.822068	0.235525	0.525806	0.157588	0.71054	0.839584	0.227776	0.589852	0.02108
Q8Y9P2	16.5243	16.3288	16.4211	16.5167	15.9	15.3566	16.5083	15.4541	14.3356	16.0795	15.3984	14.4004	15.9926	15.0771	13.8726	15.7507	14.4908	13.762	15.6753	14.5378	13.2408	16.4247	15.9245	15.4327	15.2928	14.9808	14.6679	14.4846		0.709256	0.165049	4 iron, 4 sulfur cluster binding [GO:0051539];cytoplasm [GO:0005737];metal ion binding [GO:0046872];rRNA (adenine-C2-)-methyltransferase activity [GO:0070040];rRNA base methylation [GO:0070475];rRNA binding [GO:0019843];tRNA (adenine-C2-)-methyltransferase activity [GO:0002935];tRNA binding [GO:0000049];tRNA methylation [GO:0030488]	IPR004383;IPR007197;IPR013785;IPR027492;IPR040072	lmo:lmo0482			0.388735	0.936566	0.238037	0.671336	0.673848	0.310756	0.277383	0.0229288	0.802325	0.0232502	0.303302	0.376206	0.0441193
Q8Y806	16.2881	16.4193	16.1138	17.1666	15.2057	15.064	17.3424	14.4493	13.7994	17.6248	14.3802	14.4478	17.4414	14.1218	14.1267	17.9894	13.5317	NaN	17.8836	12.8115	NaN	16.2737	15.8121	15.197	15.4843	15.2299	15.7606	15.3476		0.0029257	1	NA	IPR010365;IPR038620	lmo:lmo1113			0.157988	0.537736	0.280911	0.445357	0.291734	0.408976	0.318912	0.00375189	0.0319391	0.0330861	0.0492861	0.0399797	0.115902
Q8Y4I9	16.9537	17.8589	18.2774	16.9054	17.0579	17.3298	16.2678	16.3629	17.0469	16.7309	16.2931	16.89	16.6973	16.2546	16.8584	16.3627	15.8307	16.9746	16.6182	15.8072	16.9049	17.6967	17.0977	16.5592	16.638	16.6034	16.3893	16.4434	+	1.36883	0.0380177	carboxylic ester hydrolase activity [GO:0052689]	IPR012354;IPR022742;IPR029058	lmo:lmo2450			0.871855	0.617376	0.973069	0.953867	0.673716	0.539808	0.238518	0.40989	0.163265	0.922828	0.870878	0.366032	0.258522
Q8Y5V7	19.7119	20.6802	20.7587	19.3851	20.2976	19.7046	19.0483	19.8575	19.3969	19.2158	19.748	19.252	19.0445	19.5335	19.1312	18.8431	19.1786	18.617	18.7833	18.9859	18.3139	20.3836	19.7958	19.4342	19.4053	19.2364	18.8796	18.6944	+	2.64116	0.00397342	cytosol [GO:0005829];DNA-binding transcription activator activity [GO:0001216];DNA-binding transcription factor activity [GO:0003700];phosphorelay response regulator activity [GO:0000156];protein-DNA complex [GO:0032993];transcription regulatory region sequence-specific DNA binding [GO:0000976]	IPR001789;IPR001867;IPR011006;IPR036388;IPR039420	lmo:lmo1948	Two-component system	lmo02020	0.973838	0.773387	0.829088	0.887612	0.673716	0.79767	0.238518	0.78846	0.532646	0.637379	0.714232	0.365965	0.622677
Q8Y753	19.4941	19.919	19.8191	19.1383	19.3622	19.3955	18.9005	19.3333	19.3459	18.8307	19.156	19.4126	18.7731	19.1906	19.3709	18.6495	18.8666	19.1368	18.8491	19.1145	19.2422	19.7441	19.2987	19.1932	19.1331	19.1115	18.8843	19.0686	+	1.68591	0.0271111	ATP binding [GO:0005524];cytoplasm [GO:0005737];glycine-tRNA ligase activity [GO:0004820];glycyl-tRNA aminoacylation [GO:0006426]	IPR002310;IPR006194	lmo:lmo1459	Aminoacyl-tRNA biosynthesis	lmo00970	0.838682	0.615582	0.280911	0.658714	0.584852	0.4349	0.238518	0.217247	0.121013	0.0327361	0.255746	0.254436	0.14721
Q8Y7Q0	14.3515	14.7834	NaN	13.5184	13.7333	NaN	13.2733	13.533	NaN	13.1179	13.6271	NaN	13.0246	13.7684	NaN	12.8271	13.6035	NaN	12.2478	13.1353	NaN	14.5675	13.6259	13.4031	13.3725	13.3965	13.2153	12.6916	+	1.22287	0.0472712	ATP binding [GO:0005524];ATPase activity [GO:0016887]	IPR003439;IPR003593;IPR017871;IPR027417	lmo:lmo1223			0.912855	0.657084	0.837545	0.935441	0.66274	0.961014	0.238518	0.56295	0.320427	0.651671	0.81478	0.334441	0.925547
Q8YAL8	18.1979	18.8106	9.34053	17.7221	18.1017	14.8614	17.1867	17.6099	14.9738	17.495	17.3037	14.9672	17.0256	17.4991	15.1865	17.5951	16.3242	16.3624	17.5096	16.524	16.8705	15.4497	16.8951	16.5901	16.5887	16.5704	16.7605	16.968		0.00562814	1	NA	IPR014580;IPR023204	lmo:lmo0100			0.539616	0.615582	0.990962	0.758216	0.638024	0.513986	0.238599	0.0430243	0.0553563	0.978801	0.453213	0.307323	0.217036
Q8Y602	20.1483	19.937	20.3498	19.3196	19.2693	19.6986	19.2451	19.3269	19.3546	19.2568	19.3435	19.8065	19.2851	19.3008	19.4228	19.1351	19.5316	19.45	19.2077	19.2421	19.5175	20.1451	19.4291	19.3089	19.4689	19.3362	19.3722	19.3224	+	2.86451	0.00419016	ATP binding [GO:0005524];cytosol [GO:0005829];pantoate-beta-alanine ligase activity [GO:0004592];pantothenate biosynthetic process from valine [GO:0033317]	IPR003721;IPR004821;IPR014729;IPR042176	lmo:lmo1901	beta-Alanine metabolism;Biosynthesis of secondary metabolites;Metabolic pathways;Pantothenate and CoA biosynthesis	lmo00410;lmo00770;lmo01100;lmo01110	0.749786	0.941306	0.608064	0.613858	0.666781	0.238605	0.321165	0.103426	0.811406	0.312626	0.181018	0.345578	0.0215162
Q8Y3W1	20.7412	20.473	20.0927	19.8975	19.9685	19.7317	19.8055	19.8294	19.4129	19.593	19.8671	19.5925	19.5774	19.7853	19.4748	19.6613	20.0064	19.6993	19.8044	19.6702	19.821	20.4356	19.8659	19.6826	19.6842	19.6125	19.789	19.7652	+	2.57415	0.00657059	acyl-CoA ligase activity [GO:0003996];acyl-CoA metabolic process [GO:0006637];fatty acid biosynthetic process [GO:0006633];fatty acid ligase activity [GO:0015645];fatty-acyl-CoA synthase activity [GO:0004321]	IPR000873;IPR020845;IPR025110;IPR042099	lmo:lmo2720	Biosynthesis of antibiotics;Biosynthesis of secondary metabolites;Carbon metabolism;Glycolysis / Gluconeogenesis;Glyoxylate and dicarboxylate metabolism;Metabolic pathways;Methane metabolism;Microbial metabolism in diverse environments;Propanoate metabolism;Pyruvate metabolism	lmo00010;lmo00620;lmo00630;lmo00640;lmo00680;lmo01100;lmo01110;lmo01120;lmo01130;lmo01200	0.881899	0.500425	0.280911	0.500664	0.243029	0.539808	0.292787	0.462437	0.0263531	0.0329639	0.0646497	0.0249343	0.259651
Q8Y9U8	14.5676	NaN	NaN	13.1932	NaN	11.0871	12.5502	NaN	11.8939	12.9969	NaN	11.7212	12.0224	NaN	11.1248	11.6157	NaN	12.1401	10.4865	NaN	12.7648	NaN	12.1401	12.2221	12.359	11.5736	11.8779	11.6256		0.0215112	1	NA	IPR005149;IPR036388;IPR036390	lmo:lmo0422			NaN	0.617376	0.875768	0.953909	0.244848	0.9464	0.379782	NaN	0.158809	0.729709	0.872509	0.0252841	0.895189
Q8Y6U5	12.6119	12.6744	12.7159	14.9219	15.1818	NaN	14.6899	15.0776	11.4811	15.072	15.0796	NaN	15.5562	15.3367	NaN	15.5016	15.1296	NaN	15.5057	14.96	NaN	12.6674	15.0518	13.7495	15.0758	15.4465	15.3156	15.2329	+	1.24017	0.0407948	amino acid binding [GO:0016597];arginine biosynthetic process via ornithine [GO:0042450];citrulline biosynthetic process [GO:0019240];cytoplasm [GO:0005737];ornithine carbamoyltransferase activity [GO:0004585]	IPR002292;IPR006130;IPR006131;IPR006132;IPR024904;IPR036901	lmo:lmo1587	Arginine biosynthesis;Biosynthesis of amino acids;Biosynthesis of antibiotics;Biosynthesis of secondary metabolites;Metabolic pathways	lmo00220;lmo01100;lmo01110;lmo01130;lmo01230	0.232524	0.62396	0.755685	0.667131	0.713206	0.358812	0.257689	0.0086704	0.242512	0.515272	0.274842	0.428589	0.0779921
Q8Y787	17.1679	17.871	18.2459	15.4999	16.4442	15.7541	15.17	14.6924	15.8931	15.2217	12.788	15.8464	14.9917	15.2545	15.9989	14.9086	15.6216	15.9272	13.9548	15.4167	15.6122	17.7616	15.8994	15.2518	14.6187	15.415	15.4858	14.9945	+	2.01074	0.00908791	glycerol metabolic process [GO:0006071];RNA binding [GO:0003723];transcription antitermination factor activity, RNA binding [GO:0001072]	IPR006699;IPR035928	lmo:lmo1405			0.974252	0.647589	0.733604	0.246383	0.41268	0.363153	0.694882	0.79393	0.302502	0.474976	0.0123573	0.101168	0.0806463
Q8Y3P0	17.0241	16.8698	17.1239	16.5758	16.1617	15.5075	16.6003	16.1052	15.0273	16.5257	16.0692	15.1723	16.3696	16.382	14.9049	16.6168	16.8805	15.3221	16.4224	17.0204	14.4494	17.0059	16.0816	15.9109	15.9224	15.8855	16.2731	15.964		0.196581	0.706099	carbohydrate derivative binding [GO:0097367];carbohydrate derivative metabolic process [GO:1901135];DNA binding [GO:0003677];DNA-binding transcription factor activity [GO:0003700]	IPR000281;IPR001347;IPR009057;IPR035472;IPR036388	lmo:lmo2795			0.937256	0.927305	0.909167	0.671336	0.845997	0.556276	0.247552	0.646304	0.779589	0.801819	0.319557	0.635202	0.277643
Q8Y5W5	19.2766	18.7827	18.5875	18.6804	18.0651	17.938	18.3569	17.9127	17.535	18.4071	18.006	17.6998	18.3385	17.8627	17.4273	18.1853	17.5699	17.6465	18.2343	17.2961	17.3227	18.8823	18.2278	17.9349	18.0376	17.8762	17.8006	17.6177	+	1.37589	0.0392715	asparaginase activity [GO:0004067];asparagine metabolic process [GO:0006528]	IPR004550;IPR006034;IPR020827;IPR027473;IPR027474;IPR036152;IPR037152;IPR040919	lmo:lmo1940	Alanine, aspartate and glutamate metabolism;Biosynthesis of secondary metabolites;Cyanoamino acid metabolism;Metabolic pathways	lmo00250;lmo00460;lmo01100;lmo01110	0.980715	0.961814	0.487768	0.972382	0.932987	0.840427	0.247552	0.809202	0.879121	0.181547	0.908111	0.787923	0.702439
Q8Y660	20.7754	20.685	20.4067	19.8067	19.6658	20.0784	19.5984	19.6478	19.5021	19.5455	19.5321	19.5946	19.4756	19.3758	19.5185	19.9487	19.0438	19.875	19.9677	18.8485	20.1304	20.6224	19.8503	19.5828	19.5574	19.4567	19.6225	19.6488	+	1.80899	0.0177206	DNA-templated transcription, termination [GO:0006353];nucleoside metabolic process [GO:0009116];RNA binding [GO:0003723];uracil phosphoribosyltransferase activity [GO:0004845]	IPR000836;IPR023050;IPR029057	lmo:lmo1840	Metabolic pathways;Pyrimidine metabolism	lmo00240;lmo01100	0.840584	0.617376	0.413802	0.629106	0.84005	0.24793	0.330015	0.259822	0.16016	0.115543	0.19401	0.622187	0.0225875
P0A438	18.9664	20.1942	20.1601	18.5684	19.5076	18.7968	18.9703	19.0918	20.4433	18.4342	19.1427	18.9163	19.078	18.9924	19.3902	18.6215	18.539	18.6289	18.9542	19.1987	18.956	19.7736	18.9576	19.5018	18.8311	19.1535	18.5965	19.0363		0.935593	0.105098	cytoplasm [GO:0005737];phosphoenolpyruvate-dependent sugar phosphotransferase system [GO:0009401]	IPR000032;IPR001020;IPR002114;IPR035895	lmo:lmo1002			0.946864	0.62241	0.527782	0.978485	0.304536	0.442151	0.248798	0.701001	0.240088	0.225963	0.938041	0.0456499	0.152482
Q48759	17.8019	16.7519	NaN	17.4406	16.6321	NaN	17.2347	15.5647	NaN	16.8409	14.804	NaN	17.9919	14.7838	NaN	18.6888	14.2545	NaN	19.0943	12.7086	NaN	17.2769	17.0363	16.3997	15.8225	16.3878	16.4717	15.9015		0.00275786	1	ATP binding [GO:0005524];creatine kinase activity [GO:0004111];kinase activity [GO:0016301];phosphocreatine biosynthetic process [GO:0046314];protein kinase activity [GO:0004672]	IPR000749;IPR014746;IPR022414;IPR023660	lmo:lmo0231			0.364639	0.615582	0.489358	0.550986	0.947385	0.50632	0.248798	0.0195298	0.0825109	0.185663	0.116074	0.844195	0.20614
Q8Y502	14.0076	NaN	16.7139	15.0103	NaN	15.6957	15.4772	NaN	15.5489	15.3907	NaN	15.6152	15.4283	NaN	15.5857	15.393	NaN	15.6554	15.4233	NaN	15.3775	15.3607	15.353	15.513	15.5029	15.507	15.5242	15.4004		3.24629e-05	1	DNA binding [GO:0003677];DNA-binding transcription factor activity [GO:0003700]	IPR001471;IPR016177	lmo:lmo2276			0.878861	0.927404	0.804604	0.847415	0.944841	0.356866	0.249434	0.431408	0.787225	0.58839	0.637443	0.819241	0.0740458
Q8YAE7	16.1408	15.6603	15.9011	15.529	15.0747	15.4212	15.3828	NaN	14.0212	15.5225	NaN	15.2156	15.6068	NaN	13.8749	15.4659	NaN	14.2376	15.7988	NaN	13.9516	15.9007	15.3416	14.702	15.3691	14.7408	14.8518	14.8752		0.252873	0.594372	carbohydrate binding [GO:0030246];carbohydrate metabolic process [GO:0005975];hydrolase activity, hydrolyzing O-glycosyl compounds [GO:0004553]	IPR000322;IPR011013;IPR013780;IPR017853;IPR025887;IPR030458;IPR033403	lmo:lmo0183	Biosynthesis of secondary metabolites;Galactose metabolism;Metabolic pathways;Starch and sucrose metabolism	lmo00052;lmo00500;lmo01100;lmo01110	0.263294	0.472256	0.307167	0.319747	0.237477	0.332423	0.523568	0.0103533	0.0216667	0.0472229	0.0213165	0.0237318	0.0628607
Q7AP62	19.6019	19.69	19.3532	19.095	18.9346	18.659	18.5646	18.7854	18.4459	18.5307	18.7374	18.4739	18.6795	18.7991	18.1116	18.2776	18.5897	18.5694	18.4538	18.3842	18.5853	19.5484	18.8962	18.5986	18.5806	18.5301	18.4789	18.4745	+	3.75986	0.00104762	cytoplasm [GO:0005737];rRNA (uridine-N3-)-methyltransferase activity [GO:0070042];rRNA base methylation [GO:0070475]	IPR006700;IPR015947;IPR029026;IPR029028	lmo:lmo1470			0.997003	0.883993	0.250493	0.596394	0.478318	0.634138	0.832062	0.9302	0.70653	0.0247997	0.149496	0.167764	0.388245
Q8Y8B9	16.5989	16.4855	NaN	15.5429	15.77	NaN	15.4726	15.2365	NaN	15.311	15.2547	NaN	14.6241	15.1139	NaN	14.6356	13.8909	NaN	13.9244	14.7659	NaN	16.5422	15.6565	15.3545	15.2829	14.869	14.2633	14.3452	+	2.51259	0.0041642	DNA-binding transcription factor activity [GO:0003700];regulation of transcription, DNA-templated [GO:0006355];transcription regulatory region DNA binding [GO:0044212]	IPR000835;IPR036388;IPR036390	lmo:lmo0989			0.840584	0.885884	0.655966	0.845541	0.457684	0.250662	0.668182	0.276746	0.712275	0.369745	0.630999	0.14489	0.0234468
Q8Y673	18.7569	19.5157	19.8692	18.2371	18.4778	17.968	18.0917	18.0287	18.8103	17.7996	17.9391	18.043	17.7144	18.2481	18.0406	17.3791	17.531	17.6861	17.3838	17.6794	17.7254	19.3806	18.2277	18.3102	17.9272	18.001	17.5321	17.5962	+	3.92523	0.000676218	DNA binding [GO:0003677];DNA-directed 5'-3' RNA polymerase activity [GO:0003899];transcription, DNA-templated [GO:0006351]	IPR003716;IPR006110;IPR012293;IPR036161	lmo:lmo1826	RNA polymerase	lmo03020	0.987308	0.615582	0.4341	0.755833	0.444226	0.767112	0.251311	0.895416	0.103188	0.141623	0.448907	0.130569	0.582046
Q8Y6A8	NaN	NaN	8.13166	NaN	NaN	10.6304	NaN	13.6971	11.8648	NaN	NaN	12.558	NaN	14.1283	12.897	NaN	15.9193	14.9192	NaN	16.749	16.2855	NaN	NaN	12.781	NaN	13.5126	15.4193	16.5172	+	1.41473	0.0284444	NA	IPR001611;IPR003591;IPR012569;IPR014756;IPR024634;IPR025875;IPR032675	lmo:lmo1786			NaN	NaN	0.849898	NaN	0.973745	0.310756	0.251998	NaN	NaN	0.681194	NaN	0.912764	0.0421993
Q8Y9G3	NaN	15.6653	15.0998	NaN	14.6254	14.4017	NaN	13.5787	15.3034	NaN	13.0367	13.6651	NaN	13.6044	14.1481	NaN	12.7015	12.7955	NaN	12.9892	12.5245	15.3826	14.5136	14.441	13.3509	13.8763	12.7485	12.7569	+	1.85026	0.0119584	cytoplasm [GO:0005737];glutaminase activity [GO:0004359];glutamine metabolic process [GO:0006541];histidine biosynthetic process [GO:0000105];imidazoleglycerol-phosphate synthase activity [GO:0000107];lyase activity [GO:0016829]	IPR010139;IPR017926;IPR029062	lmo:lmo0565	Biosynthesis of amino acids;Biosynthesis of secondary metabolites;Histidine metabolism;Metabolic pathways	lmo00340;lmo01100;lmo01110;lmo01230	0.896414	0.892982	0.389427	0.253348	0.381311	0.439419	0.738555	0.502853	0.727222	0.0991032	0.0136808	0.0795138	0.149627
P63363	15.8735	15.4872	16.6267	22.2528	21.7715	22.0411	21.9887	21.7669	21.6114	21.952	21.7831	21.6493	21.8591	21.7218	21.5824	21.6506	21.6468	21.2927	21.5291	21.3314	21.4583	15.9958	22.0218	21.789	21.7948	21.7211	21.53	21.4396	+	11.8437	0	ATP binding [GO:0005524];ATPase activity [GO:0016887];ATPase-coupled phosphate ion transmembrane transporter activity [GO:0015415];inorganic phosphate transmembrane transporter activity [GO:0005315];plasma membrane [GO:0005886]	IPR003439;IPR003593;IPR005670;IPR015850;IPR017871;IPR027417	lmo:lmo2495	ABC transporters	lmo02010	0.801803	0.619326	0.389363	0.54902	0.253359	0.310756	0.405006	0.140791	0.169274	0.0911168	0.095665	0.0269391	0.0495233
Q8Y893	17.0813	16.2089	16.6588	17.6313	17.1558	17.1118	17.7868	17.5028	17.5074	17.9098	17.3779	17.7541	18.2863	17.7612	17.841	18.6241	18.1829	17.9482	18.7011	18.1914	18.4718	16.6497	17.2996	17.599	17.6806	17.9628	18.2517	18.4548	+	4.13012	0.000594937	ATP binding [GO:0005524];integral component of membrane [GO:0016021];phosphorelay sensor kinase activity [GO:0000155];plasma membrane [GO:0005886];protein dimerization activity [GO:0046983]	IPR003594;IPR005467;IPR011712;IPR017202;IPR036890	lmo:lmo1021	Two-component system	lmo02020	0.86036	0.742529	0.683707	0.938504	0.253359	0.623018	0.431522	0.377563	0.469278	0.397958	0.829012	0.0276138	0.365038
Q8Y9F3	16.7285	15.7164	15.5243	15.6013	14.5486	14.6524	15.388	12.1757	14.0987	15.1896	12.2953	14.1963	15.3467	12.0072	14.2976	14.8132	12.1075	14.5284	14.436	11.5769	14.4377	15.9897	14.9341	13.8875	13.8937	13.8838	13.8164	13.4835		0.451485	0.326393	DNA binding [GO:0003677];DNA-binding transcription factor activity [GO:0003700];negative regulation of transcription, DNA-templated [GO:0045892]	IPR000524;IPR011663;IPR028978;IPR036388;IPR036390	lmo:lmo0575			0.997003	0.691719	0.351052	0.6132	0.253359	0.585228	0.99939	0.952534	0.38644	0.0665164	0.1741	0.0273673	0.311411
Q8Y518	17.2101	17.4977	17.7403	16.4558	16.9418	16.7361	16.1259	16.7624	15.9968	16.1815	16.63	16.2292	16.2069	16.5576	16.0871	15.7417	16.3677	15.4404	15.6195	16.0342	14.5483	17.4827	16.7112	16.295	16.3469	16.2839	15.8499	15.4007	+	2.96552	0.00222814	N-acetyltransferase activity [GO:0008080]	IPR000182;IPR016181	lmo:lmo2260			0.992858	0.759156	0.253863	0.607637	0.499476	0.512596	0.969632	0.909391	0.501606	0.0253019	0.169379	0.187864	0.215249
P67195	20.4128	20.0872	20.1173	19.4582	19.3477	18.9954	19.2917	19.2828	18.6141	18.958	19.1957	18.4182	18.8011	19.0099	18.5034	18.5016	18.8737	17.7512	18.0584	18.5664	17.1924	20.2058	19.2671	19.0629	18.8573	18.7715	18.3755	17.9391	+	3.27937	0.00139355	ADP binding [GO:0043531];ATP binding [GO:0005524];phosphotransferase activity, phosphate group as acceptor [GO:0016776];protein dephosphorylation [GO:0006470];protein serine/threonine kinase activity [GO:0004674]	IPR005177;IPR026565	lmo:lmo1457			0.838682	0.619326	0.715729	0.671336	0.417657	0.634138	0.255001	0.230567	0.223131	0.443407	0.320751	0.104901	0.388335
Q8Y4N3	15.3224	16.3189	16.9406	14.7014	16.4314	16.1529	14.4883	15.0767	16.1297	14.4462	14.7212	15.337	14.5196	14.4517	15.9632	13.8482	13.4411	14.4441	13.7553	14.2137	13.8527	16.194	15.7619	15.2315	14.8348	14.9782	13.9112	13.9406	+	1.98972	0.00975505	5'-nucleotidase activity [GO:0008253];nucleotide binding [GO:0000166];nucleotide catabolic process [GO:0009166];outer membrane-bounded periplasmic space [GO:0030288];UDP-sugar diphosphatase activity [GO:0008768]	IPR004843;IPR006179;IPR008334;IPR011240;IPR029052;IPR036907	lmo:lmo2403	NA	NA	0.838682	0.791978	0.646085	0.775594	0.732793	0.524874	0.255001	0.254878	0.5585	0.357399	0.480868	0.450776	0.232716
Q8Y525	17.8103	18.321	18.2166	17.7422	17.6581	17.4051	17.4305	17.2559	16.8322	17.3945	17.1577	16.8066	17.3692	16.9616	16.7892	17.4368	16.926	16.2324	17.3019	16.5352	16.3321	18.116	17.6018	17.1729	17.1196	17.04	16.8651	16.7231	+	2.12112	0.00938776	biosynthetic process [GO:0009058];cytoplasm [GO:0005737];kynurenine-oxoglutarate transaminase activity [GO:0016212];pyridoxal phosphate binding [GO:0030170]	IPR004838;IPR004839;IPR015421;IPR015422;IPR015424	lmo:lmo2252			0.838682	0.621917	0.318531	0.658058	0.919521	0.394637	0.255001	0.186085	0.234262	0.052156	0.229129	0.76408	0.106667
Q8Y5F3	16.4465	16.5257	17.0856	17.5408	15.7631	17.6589	17.8963	15.7362	18.0478	17.7127	15.5602	18.3406	18.2619	15.7674	18.4523	18.8705	15.5413	19.1153	19.2088	14.8553	19.4881	16.6859	16.9876	17.2267	17.2045	17.4939	17.8424	17.8507		0.015515	1	oxidoreductase activity [GO:0016491]	IPR000415;IPR016446;IPR029479	lmo:lmo2111			0.965986	0.615582	0.366313	0.582199	0.406516	0.280293	0.255001	0.769514	0.0545982	0.0756966	0.13546	0.0963789	0.0303682
Q8Y667	19.323	20.679	20.6316	18.9475	19.8753	18.8882	18.3383	19.1748	18.9273	18.0369	19.234	18.5681	18.2089	18.5699	18.7688	17.6412	18.5384	18.2372	17.3647	18.1615	17.8627	20.2112	19.237	18.8134	18.613	18.5158	18.1389	17.7963	+	2.84066	0.00251852	cytoplasm [GO:0005737];'de novo' pyrimidine nucleobase biosynthetic process [GO:0006207];'de novo' UMP biosynthetic process [GO:0044205];dihydroorotate dehydrogenase activity [GO:0004152];orotate reductase (NADH) activity [GO:0004589]	IPR001295;IPR005720;IPR012135;IPR013785;IPR024920;IPR033888	lmo:lmo1833	Metabolic pathways;Pyrimidine metabolism	lmo00240;lmo01100	0.838682	0.619326	0.697038	0.745858	0.673848	0.763605	0.255001	0.25684	0.17544	0.418121	0.422156	0.375862	0.57419
Q8Y484	NaN	16.3167	16.2434	NaN	15.0993	15.3419	NaN	14.2286	15.5038	NaN	13.7689	14.3821	NaN	13.8159	14.9601	NaN	13.1146	14.0259	NaN	13.3884	13.9027	16.2801	15.2206	14.8662	14.0755	14.388	13.5702	13.6456	+	1.74662	0.0146296	catalytic activity [GO:0003824]	IPR000868;IPR036380	lmo:lmo2571	Metabolic pathways;Nicotinate and nicotinamide metabolism	lmo00760;lmo01100	0.980715	0.748949	0.560132	0.590138	0.673848	0.840427	0.255634	0.813162	0.480825	0.261743	0.138599	0.370478	0.702132
P58668	10.0382	16.0953	17.0292	14.2602	15.9542	15.5917	13.8096	15.1003	14.2632	13.4865	14.7149	13.584	13.6876	14.7493	13.7075	14.3858	15.6845	12.5363	14.4269	15.4544	11.697	14.3876	15.2687	14.3911	13.9285	14.0481	14.2022	13.8594		0.0141616	1	4 iron, 4 sulfur cluster binding [GO:0051539];4-hydroxy-3-methylbut-2-en-1-yl diphosphate synthase activity [GO:0046429];iron ion binding [GO:0005506];isopentenyl diphosphate biosynthetic process, methylerythritol 4-phosphate pathway [GO:0019288];terpenoid biosynthetic process [GO:0016114]	IPR004588;IPR011005;IPR016425	lmo:lmo1441	Biosynthesis of antibiotics;Biosynthesis of secondary metabolites;Metabolic pathways;Terpenoid backbone biosynthesis	lmo00900;lmo01100;lmo01110;lmo01130	0.838682	0.619326	0.679706	0.81806	0.979703	0.477539	0.257689	0.241286	0.175158	0.39292	0.563788	0.919655	0.181384
Q8Y6V6	17.349	18.4038	18.2047	17.3483	18.0693	17.8659	16.9272	16.9204	18.2246	16.8686	16.4939	17.6707	17.2216	16.411	18.344	16.9826	15.9531	17.326	17.7528	15.8923	17.5202	17.9858	17.7612	17.3574	17.0111	17.3255	16.7539	17.0551		0.345667	0.464213	nucleic acid binding [GO:0003676]	IPR001667;IPR003156;IPR038763	lmo:lmo1575	Metabolic pathways;Microbial metabolism in diverse environments;Sulfur metabolism	lmo00920;lmo01100;lmo01120	0.838682	0.615582	0.447822	0.883773	0.457684	0.972238	0.257689	0.253335	0.140349	0.152646	0.704687	0.14343	0.94799
Q8Y7N8	16.7385	16.9878	16.8639	16.4675	16.5131	16.6146	16.1105	15.7406	16.4727	15.8391	15.6164	16.2956	16.0876	15.4889	16.5091	15.4292	14.8629	15.2711	15.842	14.9848	14.9027	16.8634	16.5317	16.108	15.917	16.0285	15.1878	15.2432	+	3.40013	0.00132127	NA	IPR019642;IPR024096	lmo:lmo1236			0.97405	0.615582	0.360164	0.847415	0.673716	0.537284	0.257689	0.791127	0.136936	0.0727508	0.639513	0.365523	0.254441
Q8Y9F4	19.7843	20.586	20.657	19.2969	20.38	19.7967	18.9282	19.631	19.699	18.7116	19.2208	19.4299	18.9524	19.1287	19.7122	18.4643	18.7454	18.94	18.6278	19.0786	18.9083	20.3425	19.8245	19.4194	19.1207	19.2645	18.7166	18.8716	+	2.54924	0.0045056	beta-glucosidase activity [GO:0008422];carbohydrate catabolic process [GO:0016052];cytosol [GO:0005829]	IPR001360;IPR017853;IPR018120	lmo:lmo0574	Glycolysis / Gluconeogenesis;Starch and sucrose metabolism	lmo00010;lmo00500	0.786463	0.615582	0.408065	0.851958	0.464489	0.790665	0.257689	0.13592	0.149547	0.111038	0.648624	0.154599	0.610823
Q8Y6L8	17.7128	17.3559	17.5164	17.4366	16.6594	17.1154	17.1889	16.2499	16.3807	16.9819	15.9395	16.7128	16.6305	15.9322	16.3087	16.1961	15.6049	15.1599	16.172	14.6747	14.5607	17.5284	17.0705	16.6065	16.5447	16.2905	15.6536	15.1358	+	2.91492	0.00223238	integral component of membrane [GO:0016021]	IPR013783;IPR035986	lmo:lmo1666			0.980715	0.619326	0.317289	0.343069	0.3038	0.259215	0.411559	0.811434	0.198697	0.0511245	0.0272649	0.0453372	0.0247702
Q8Y4M1	20.6286	20.2959	20.7237	19.1583	19.5805	18.9266	19.2808	19.3608	19.0549	19.0501	19.4282	18.8784	18.49	19.177	18.6974	18.6133	18.7247	18.6701	18.0717	18.4408	18.3749	20.5494	19.2218	19.2322	19.1189	18.7882	18.6694	18.2958	+	5.97662	0.000162602	NA	NA	lmo:lmo2416			0.838682	0.62502	0.744596	0.765866	0.444226	0.394637	0.259221	0.198859	0.246447	0.496559	0.463604	0.133155	0.106759
Q8Y7Y1	19.7321	19.9166	19.9475	18.9431	19.3775	19.2635	18.8555	18.6805	19.3996	18.726	18.6976	19.0504	19.0493	18.9239	19.4368	19.3049	19.3846	19.6039	20.1491	20.0987	20.3113	19.8654	19.1947	18.9786	18.8247	19.1367	19.4311	20.1864	+	4.55696	0.000422535	ATPase binding [GO:0051117];ATP-dependent peptidase activity [GO:0004176];cytoplasm [GO:0005737];endopeptidase Clp complex [GO:0009368];protein quality control for misfolded or incompletely synthesized proteins [GO:0006515];serine-type endopeptidase activity [GO:0004252]	IPR001907;IPR023562;IPR029045;IPR033135	lmo:lmo1138			0.539616	0.626687	0.259492	0.343069	0.498591	0.267755	0.413251	0.042306	0.25151	0.0263802	0.0282046	0.186681	0.0262619
Q8Y4C2	NaN	17.5637	16.5746	NaN	16.4242	15.5759	NaN	15.0162	17.5182	NaN	14.6712	15.0332	NaN	14.6559	16.2927	NaN	13.1394	13.7718	NaN	14.0323	14.3413	17.0692	16	16.2672	14.8522	15.4743	13.4556	14.1868	+	1.31093	0.0345422	ATP binding [GO:0005524];ATP synthesis coupled proton transport [GO:0015986];plasma membrane [GO:0005886];proton-transporting ATP synthase activity, rotational mechanism [GO:0046933];proton-transporting ATP synthase complex, catalytic core F(1) [GO:0045261]	IPR001469;IPR020546;IPR020547;IPR036771;IPR036794	lmo:lmo2528	Metabolic pathways;Oxidative phosphorylation	lmo00190;lmo01100	0.997003	0.615582	0.261696	0.596005	0.435704	0.321349	0.38163	0.934009	0.10011	0.0272407	0.145028	0.120744	0.0591113
Q8YAE9	14.3745	16.104	NaN	14.4514	15.9349	NaN	15.3541	14.6548	NaN	13.7011	14.2059	NaN	14.2528	13.928	NaN	14.6393	13.8806	NaN	13.4692	13.6423	NaN	15.2392	15.1931	15.0045	13.9535	14.0904	14.26	13.5558		0.67314	0.179806	NA	IPR006059	lmo:lmo0181			0.34599	0.662731	0.261696	0.67045	0.968597	0.585228	0.81528	0.0175927	0.335342	0.0268251	0.280695	0.899193	0.311239
Q8Y663	19.4853	20.6194	20.3274	18.8294	20.2971	19.7895	18.5467	19.545	19.5654	18.4969	18.9983	19.2101	18.5384	19.0534	19.4591	17.9486	18.9252	18.9487	17.8434	19.4378	19.1473	20.144	19.6387	19.219	18.9018	19.017	18.6075	18.8095		1.01413	0.0811221	'de novo' UMP biosynthetic process [GO:0044205];dihydroorotase activity [GO:0004151];zinc ion binding [GO:0008270]	IPR002195;IPR004722;IPR006680;IPR011059;IPR032466	lmo:lmo1837	Metabolic pathways;Pyrimidine metabolism	lmo00240;lmo01100	0.738715	0.615582	0.315294	0.80815	0.262533	0.310756	0.265862	0.100165	0.104983	0.0497415	0.537864	0.029734	0.0429408
Q8Y5M9	20.1032	19.7826	19.8706	18.995	18.6733	19.1091	18.8316	18.6982	18.5192	18.6368	18.7416	18.5783	18.0659	18.5212	18.4476	17.8724	18.1258	18.2823	17.4222	17.5351	17.8988	19.9188	18.9258	18.683	18.6522	18.3449	18.0935	17.6187	+	7.30012	9.30233e-05	RNA binding [GO:0003723]	IPR002942;IPR012677;IPR036986;IPR040591	lmo:lmo2028			0.758399	0.76032	0.665126	0.629106	0.968212	0.394637	0.262691	0.111575	0.504346	0.378746	0.19453	0.890975	0.105456
Q8Y5I4	13.6198	14.1695	15.0433	13.4793	13.5152	13.5924	13.4352	13.1102	14.469	13.2244	12.212	13.4896	13.165	12.6176	14.1489	13.1644	12.0237	13.4542	13.4787	12.2372	13.6251	14.2775	13.529	13.6715	12.9753	13.3105	12.8807	13.1137		0.613429	0.223252	tRNA threonylcarbamoyladenosine modification [GO:0002949]	IPR003442;IPR027417	lmo:lmo2078			0.838682	0.619326	0.263792	0.774289	0.733536	0.88517	0.524492	0.247646	0.220898	0.0278691	0.477148	0.452535	0.768004
Q8YAU5	19.9492	19.4146	19.4874	18.9421	18.9004	19.1931	19.0074	18.9081	18.7582	18.7769	18.8093	18.9679	18.9506	18.9404	18.7246	18.7243	18.8757	18.8046	18.5574	18.5133	18.644	19.6171	19.0119	18.8913	18.8514	18.8719	18.8015	18.5716	+	4.42108	0.000650602	beta-glucosidase activity [GO:0008422];carbohydrate catabolic process [GO:0016052];cytosol [GO:0005829]	IPR001360;IPR017853;IPR018120;IPR033132	lmo:lmo0018	Glycolysis / Gluconeogenesis;Starch and sucrose metabolism	lmo00010;lmo00500	0.937348	0.893382	0.263908	0.536778	0.464056	0.631267	0.895152	0.652013	0.72846	0.0280567	0.0800334	0.149017	0.382329
Q8Y3I0	15.2541	14.4303	9.92673	15.3664	14.5776	14.0332	15.0239	14.7512	14.3676	15.5436	15.0567	14.8677	15.4037	15.1685	15.3495	15.7674	15.6641	15.9778	16.13	15.9798	16.4728	13.2037	14.659	14.7143	15.156	15.3073	15.8031	16.1942		0.968404	0.0812125	NA	NA	lmo:lmo2857			0.459142	0.95984	0.687223	0.343069	0.264663	0.560637	0.747132	0.030817	0.858535	0.404571	0.026176	0.0306785	0.281073
Q8Y622	14.8511	NaN	15.6107	14.1202	NaN	14.9187	14.0961	NaN	14.0416	14.0136	NaN	13.7179	14.1365	NaN	14.0723	14.2811	NaN	13.5755	14.1714	NaN	13.8797	15.2309	14.5195	14.0688	13.8658	14.1044	13.9283	14.0256		1.18102	0.0540651	nucleic acid binding [GO:0003676];RNA-DNA hybrid ribonuclease activity [GO:0004523]	IPR002156;IPR012337;IPR036397	lmo:lmo1880	DNA replication	lmo03030	0.783805	0.856932	0.351052	0.935441	0.264663	0.371288	0.785358	0.128319	0.647841	0.0669092	0.815054	0.0314763	0.0899332
Q8Y6D4	18.4735	18.3859	18.4741	18.0488	18.4025	18.3693	18.1821	18.3093	18.1651	18.1431	18.0707	18.5544	18.2124	18.3114	18.3741	18.6975	18.7287	18.7073	18.9746	18.9023	19.1061	18.4445	18.2735	18.2188	18.2561	18.2993	18.7112	18.9943	+	4.3731	0.000681564	NAD+ kinase activity [GO:0003951]	IPR001206;IPR005218;IPR016064;IPR017438	lmo:lmo1753	Biosynthesis of secondary metabolites;Glycerolipid metabolism;Glycerophospholipid metabolism;Metabolic pathways	lmo00561;lmo00564;lmo01100;lmo01110	0.706345	0.615582	0.315534	0.671336	0.264663	0.537284	0.67037	0.0894173	0.147114	0.0501081	0.290081	0.0315387	0.252225
Q8Y774	18.071	18.4992	19.3207	17.2805	17.5726	17.4607	17.703	17.5123	17.7541	17.7965	17.9535	17.5267	17.2562	17.4668	17.4618	18.1178	17.2288	19.2021	18.7823	18.5715	19.5014	18.6303	17.438	17.6565	17.7589	17.3949	18.1829	18.9517	+	2.00732	0.0105459	NA	NA	lmo:lmo1423			0.86036	0.862105	0.42015	0.95137	0.264663	0.412824	0.477563	0.382441	0.655932	0.121333	0.847807	0.0319147	0.120291
Q8Y7N3	20.4469	20.2946	20.083	19.8989	19.9733	19.7439	19.5494	19.8241	19.287	19.4986	19.895	19.5361	19.4544	19.6794	19.288	19.1835	19.6575	19.4418	19.2265	19.4177	19.4302	20.2748	19.872	19.5535	19.6432	19.4739	19.4276	19.3581	+	3.10781	0.00276757	NA	IPR010621;IPR010679;IPR023289;IPR037049;IPR037050	lmo:lmo1241			0.881899	0.615582	0.304981	0.604595	0.264663	0.704672	0.331451	0.453179	0.0649206	0.0455388	0.158091	0.0318769	0.483029
Q8Y8K1	14.4435	15.0876	15.4528	12.8086	15.5151	14.0565	13.3717	15.4503	12.1402	12.8499	16.2323	10.7619	11.4868	15.9401	12.0449	12.2557	15.797	12.992	11.7292	17.5868	12.6428	14.9946	14.1267	13.6541	13.2814	13.1572	13.6816	13.9863		0.0217354	1	NA	IPR014922	lmo:lmo0900			0.706706	0.619326	0.454344	0.658714	0.264663	0.356866	0.793296	0.0904705	0.198453	0.158107	0.231401	0.0313893	0.0762141
Q8Y445	20.1041	19.5944	20.1062	21.9313	18.8903	18.9719	22.4056	18.6819	18.9835	22.4097	18.6948	18.9603	22.5765	18.5405	18.6643	22.7031	18.4464	18.2163	22.9628	17.8942	18.2299	19.9349	19.9312	20.0237	20.0216	19.9271	19.7886	19.6956		2.56086e-06	1	5S rRNA binding [GO:0008097];cytosolic large ribosomal subunit [GO:0022625];structural constituent of ribosome [GO:0003735];translation [GO:0006412]	IPR004389;IPR005484	lmo:lmo2616	Ribosome	lmo03010	0.881899	0.927305	0.559724	0.635165	0.658325	0.279358	0.265862	0.447736	0.780996	0.258332	0.204619	0.324141	0.0297789
Q8Y6U8	16.8564	18.2807	NaN	15.948	17.2519	NaN	15.8309	16.2375	NaN	15.7136	15.9113	NaN	15.6575	15.8274	NaN	14.8025	15.0885	NaN	14.8218	15.285	NaN	17.5685	16.5999	16.0342	15.8124	15.7424	14.9455	15.0534	+	1.66119	0.0176139	cell [GO:0005623];cell redox homeostasis [GO:0045454];thioredoxin peroxidase activity [GO:0008379]	IPR002065;IPR013740;IPR013766;IPR018219;IPR036249	lmo:lmo1583			0.435192	0.615582	0.370532	0.671336	0.396837	0.684783	0.265862	0.0274392	0.138932	0.0810001	0.310657	0.0916452	0.447499
Q8Y843	19.386	19.4563	20.0778	18.7444	18.7159	18.9158	18.7063	18.598	18.9802	18.7324	18.965	18.7738	18.4757	18.6974	18.6254	18.622	18.7643	18.6973	18.5736	18.6466	18.8636	19.64	18.792	18.7615	18.8238	18.5995	18.6945	18.6946	+	3.752	0.0011655	ATP binding [GO:0005524];ATPase activity [GO:0016887];ATPase-coupled teichoic acid transmembrane transporter activity [GO:0015438];plasma membrane [GO:0005886]	IPR003439;IPR003593;IPR015860;IPR017871;IPR027417	lmo:lmo1075	ABC transporters	lmo02010	0.983048	0.915343	0.588326	0.851254	0.866022	0.446232	0.265862	0.867431	0.759735	0.283804	0.646083	0.676201	0.158103
Q8Y782	17.9898	18.5888	19.0459	17.8422	18.7684	18.5763	17.6404	18.101	18.9123	17.6866	17.7137	18.3879	17.826	17.6195	19.0432	17.4173	17.6302	18.083	18.035	18.1607	18.1765	18.5415	18.3956	18.2179	17.9294	18.1629	17.7102	18.1241		0.279425	0.585304	acetyl-CoA C-acetyltransferase activity [GO:0003985];acetyl-CoA C-acyltransferase activity [GO:0003988];fatty acid beta-oxidation [GO:0006635]	IPR002155;IPR016039;IPR020610;IPR020613;IPR020615;IPR020616;IPR020617	lmo:lmo1414	Benzoate degradation;Biosynthesis of antibiotics;Biosynthesis of secondary metabolites;Butanoate metabolism;Carbon metabolism;Fatty acid degradation;Fatty acid metabolism;Glyoxylate and dicarboxylate metabolism;Lysine degradation;Metabolic pathways;Microbial metabolism in diverse environments;Propanoate metabolism;Pyruvate metabolism;Synthesis and degradation of ketone bodies;Terpenoid backbone b…	lmo00071;lmo00072;lmo00280;lmo00310;lmo00362;lmo00380;lmo00620;lmo00630;lmo00640;lmo00650;lmo00900;lmo01100;lmo01110;lmo01120;lmo01130;lmo01200;lmo01212;lmo02020	0.552959	0.615582	0.411684	0.809914	0.267204	0.765215	0.265969	0.0458176	0.142935	0.113247	0.544978	0.0323991	0.577258
Q9RLT9	23.6872	23.3536	23.5381	23.1654	22.9131	23.2218	23.1529	22.9725	22.9943	23.083	23.0815	23.1381	23.0971	22.9658	22.987	23.0985	23.2301	23.1541	23.2732	23.0636	23.2385	23.5263	23.1001	23.0399	23.1009	23.0166	23.1609	23.1918	+	2.89514	0.00678717	DNA binding [GO:0003677];DNA-directed 5'-3' RNA polymerase activity [GO:0003899];response to antibiotic [GO:0046677];ribonucleoside binding [GO:0032549];transcription, DNA-templated [GO:0006351]	IPR007120;IPR007121;IPR007641;IPR007642;IPR007644;IPR007645;IPR010243;IPR014724;IPR015712;IPR019462;IPR037033;IPR037034;IPR042107	lmo:lmo0258	RNA polymerase	lmo03020	0.838682	0.889718	0.602723	0.6132	0.669652	0.267755	0.585327	0.178913	0.717706	0.304059	0.173435	0.355571	0.026243
Q8Y4E9	17.7205	16.6764	17.33	21.5786	21.3279	21.4723	21.4299	21.1897	20.8483	21.3674	21.2473	21.0385	21.2041	21.195	20.9398	21.199	20.971	20.9643	21.1242	20.9523	21.0571	17.2423	21.4596	21.156	21.2178	21.113	21.0447	21.0446	+	10.0355	0	ATP binding [GO:0005524];ATPase activity [GO:0016887];ATPase-coupled phosphate ion transmembrane transporter activity [GO:0015415];inorganic phosphate transmembrane transporter activity [GO:0005315];plasma membrane [GO:0005886]	IPR003439;IPR003593;IPR005670;IPR015850;IPR017871;IPR027417	lmo:lmo2496	ABC transporters	lmo02010	0.950455	0.62502	0.421195	0.659689	0.374284	0.268136	0.580237	0.717308	0.246144	0.124296	0.266954	0.0758658	0.0267054
Q8Y497	17.3078	17.4657	17.9613	16.6864	16.5951	17.4569	16.7139	16.197	16.7495	17.0853	16.4945	17.034	16.5651	15.994	16.7364	17.2166	15.5319	16.9079	17.0943	15.9306	16.9216	17.5783	16.9128	16.5535	16.8712	16.4318	16.5522	16.6488		0.697509	0.189067	NAD+ kinase activity [GO:0003951]	IPR001206;IPR005218;IPR016064;IPR017438	lmo:lmo2557			0.86451	0.619326	0.589091	0.451947	0.721592	0.961014	0.26842	0.394705	0.186307	0.287494	0.0515219	0.438916	0.917254
Q8YAB0	19.5877	19.5832	19.9881	19.042	18.7826	19.1717	18.7875	18.6641	18.7012	18.7664	18.5609	18.8194	18.6902	18.6267	18.698	18.6607	18.6526	18.8763	18.4566	18.4186	18.7695	19.7196	18.9988	18.7176	18.7156	18.6716	18.7299	18.5483	+	5.3198	0.000345455	cytoplasm [GO:0005737];ribonuclease III activity [GO:0004525];rRNA binding [GO:0019843];rRNA processing [GO:0006364]	IPR000999;IPR008226;IPR036389	lmo:lmo0240			0.997003	0.619326	0.269335	0.692863	0.328151	0.808028	0.684042	0.975317	0.193214	0.0289916	0.35501	0.0537866	0.638341
Q7AP50	20.1782	19.7182	19.9048	19.0179	18.7505	18.7729	18.9799	18.7304	18.6569	18.6893	18.7477	18.558	18.3406	18.5112	18.2813	17.7946	17.6855	17.8116	17.2751	17.0535	17.5204	19.9337	18.8471	18.789	18.665	18.3777	17.7639	17.283	+	9.32896	0	DNA binding [GO:0003677];DNA-binding transcription activator activity [GO:0001216];DNA-templated transcription, initiation [GO:0006352];sigma factor activity [GO:0016987]	IPR000394;IPR000843;IPR007046;IPR007634;IPR010982;IPR038709	lmo:lmo2461	Two-component system	lmo02020	0.941618	0.615582	0.429032	0.6346	0.26956	0.420801	0.49491	0.66725	0.101719	0.132831	0.200534	0.0329671	0.124071
Q8Y4M5	15.6315	16.7006	16.9546	14.7144	15.3907	12.223	14.4316	15.7697	12.0181	14.7854	15.7378	12.5951	14.0102	15.5413	12.7487	14.5823	14.8774	13.7895	14.3791	16.3805	14.1227	16.4289	14.1094	14.0731	14.3728	14.1001	14.4164	14.9607		0.407777	0.369211	2 iron, 2 sulfur cluster binding [GO:0051537];4 iron, 4 sulfur cluster binding [GO:0051539];cell [GO:0005623];cellular iron ion homeostasis [GO:0006879];cytoplasm [GO:0005737];ferrous iron binding [GO:0008198];iron-sulfur cluster assembly [GO:0016226]	IPR002871	lmo:lmo2412			0.840584	0.628635	0.61864	0.658714	0.26956	0.428504	0.272059	0.27102	0.280934	0.323649	0.246181	0.0332236	0.137179
Q8Y5W3	17.9128	NaN	17.5453	16.6677	NaN	16.4094	16.5946	NaN	15.9187	16.2101	NaN	15.9406	15.8918	NaN	15.7001	15.0415	NaN	15.1695	14.1599	NaN	14.5323	17.729	16.5386	16.2567	16.0753	15.7959	15.1055	14.3461	+	4.14981	0.000459459	ATP binding [GO:0005524];bacterial nucleoid [GO:0043590];chromosome [GO:0005694];cytoplasm [GO:0005737];DNA duplex unwinding [GO:0032508];DNA recombination [GO:0006310];DNA repair [GO:0006281];four-way junction helicase activity [GO:0009378];nucleic acid binding [GO:0003676];replisome [GO:0030894]	IPR001650;IPR002464;IPR004589;IPR011545;IPR014001;IPR027417;IPR032284	lmo:lmo1942	RNA degradation	lmo03018	0.973838	0.615582	0.42015	0.536778	0.26956	0.310756	0.318912	0.788076	0.119374	0.121935	0.0813338	0.0331433	0.0418208
Q8Y9X5	16.5056	NaN	16.3279	15.5457	NaN	16.4412	15.484	NaN	16.9168	15.1981	NaN	16.9354	14.503	NaN	16.7284	14.3918	NaN	18.0149	14.2011	NaN	18.5066	16.4168	15.9935	16.2004	16.0667	15.6157	16.2033	16.3538		0.00034083	1	integral component of membrane [GO:0016021]	NA	lmo:lmo0393			0.997003	0.893768	0.697038	0.755833	0.270509	0.767112	0.793052	0.950318	0.731582	0.417317	0.448142	0.033701	0.582791
Q8Y499	16.4492	17.0923	16.8866	17.1304	16.9067	17.0954	17.0794	17.0728	17.1508	17.3667	17.2269	17.1593	17.0717	16.8745	16.9412	17.6913	16.8312	17.3977	18.4876	17.3468	17.6903	16.8094	17.0441	17.101	17.251	16.9625	17.3067	17.8415	+	1.57535	0.0294579	transferase activity, transferring hexosyl groups [GO:0016758]	IPR001296;IPR028098	lmo:lmo2555	Glycerolipid metabolism;Metabolic pathways	lmo00561;lmo01100	0.838682	0.62241	0.492477	0.270704	0.4911	0.699036	0.508481	0.249463	0.239891	0.187828	0.0151594	0.181295	0.473448
Q8Y464	17.7638	17.8217	18.1963	18.6778	18.4492	18.557	18.6824	18.6171	18.5393	18.3083	18.504	18.5739	18.4955	18.3356	18.2185	18.8665	18.3242	18.5945	18.863	18.3165	18.7407	17.9273	18.5613	18.6129	18.4621	18.3499	18.595	18.6401	+	2.19514	0.0121766	amidase activity [GO:0004040]	IPR002901;IPR025987;IPR038200	lmo:lmo2591			0.838682	0.960218	0.363066	0.658714	0.666781	0.432955	0.272059	0.202487	0.8616	0.0745432	0.24013	0.344472	0.141308
Q8Y5S2	20.3489	20.576	20.0478	20.3715	20.8959	20.2981	20.6932	21.1251	20.2277	20.5536	21.2061	20.3576	20.4871	21.229	20.2399	20.3077	21.1953	20.3137	20.3405	20.8044	20.3343	20.3242	20.5219	20.682	20.7058	20.652	20.6056	20.4931		0.0384714	1	4 iron, 4 sulfur cluster binding [GO:0051539];cytosol [GO:0005829];dihydroxy-acid dehydratase activity [GO:0004160];isoleucine biosynthetic process [GO:0009097];metal ion binding [GO:0046872];valine biosynthetic process [GO:0009099]	IPR000581;IPR004404;IPR020558;IPR037237;IPR042096	lmo:lmo1983	2-Oxocarboxylic acid metabolism;Biosynthesis of amino acids;Biosynthesis of antibiotics;Biosynthesis of secondary metabolites;Metabolic pathways;Pantothenate and CoA biosynthesis;Valine, leucine and isoleucine biosynthesis	lmo00290;lmo00770;lmo01100;lmo01110;lmo01130;lmo01210;lmo01230	0.912855	0.617376	0.308933	0.444891	0.390334	0.310756	0.272416	0.561426	0.165441	0.0480334	0.0481612	0.0844864	0.0415273
Q8Y4K5	19.6562	20.1706	20.1598	19.0966	19.703	19.8087	18.9879	19.4813	20.0428	18.8707	19.2389	19.839	18.9103	19.1208	20.01	18.7942	19.0244	19.6204	18.6337	19.1634	19.5259	19.9955	19.5361	19.504	19.3162	19.347	19.1463	19.1077		0.485766	0.342237	mycolate cell wall layer assembly [GO:0071769];transferase activity, transferring acyl groups other than amino-acyl groups [GO:0016747]	IPR000801;IPR029058	lmo:lmo2433			0.653094	0.615582	0.317289	0.596226	0.365136	0.273082	0.276385	0.0602175	0.0579868	0.05151	0.146091	0.0707891	0.0284844
Q8Y8J5	19.7735	19.7476	19.8923	19.4076	19.107	18.7604	19.1699	19.2739	18.3296	19.1986	19.1065	18.4973	19.1703	19.2643	18.3423	19.6895	19.6245	18.5155	20.0819	19.7937	17.9748	19.8045	19.0917	18.9245	18.9341	18.9256	19.2765	19.2835		0.254167	0.613537	cell [GO:0005623];cell redox homeostasis [GO:0045454];cellular response to oxidative stress [GO:0034599];cytosol [GO:0005829];electron transfer activity [GO:0009055];flavin adenine dinucleotide binding [GO:0050660];glutathione metabolic process [GO:0006749];glutathione-disulfide reductase activity [GO:0004362];NADP binding [GO:0050661]	IPR001100;IPR004099;IPR006322;IPR012999;IPR016156;IPR023753;IPR036188	lmo:lmo0906	Glutathione metabolism;Metabolic pathways	lmo00480;lmo01100	0.840584	0.745962	0.887344	0.997126	0.668567	0.273082	0.494086	0.308632	0.476774	0.749968	0.971201	0.349665	0.0278163
Q8Y3Y7	16.8857	NaN	16.1141	16.9261	NaN	16.5924	16.5947	NaN	16.9318	16.3096	NaN	15.8957	16.2425	NaN	15.9535	15.316	NaN	14.8529	14.5824	NaN	14.1238	16.4999	16.7592	16.7633	16.1027	16.098	15.0845	14.3531	+	2.99291	0.001824	NA	IPR010375;IPR011322;IPR015867	lmo:lmo2692			0.84601	0.615582	0.932209	0.997543	0.66395	0.50842	0.276385	0.328098	0.0791969	0.846868	0.978623	0.337552	0.20939
Q8Y4H9	18.72	19.9522	20.0157	18.5587	19.6536	18.9606	18.0509	18.4427	19.2589	18.205	18.1623	18.3504	18.0482	18.1396	19.1322	17.4917	17.9423	18.1512	17.8139	17.8537	17.889	19.5627	19.0576	18.5842	18.2392	18.44	17.8618	17.8522	+	2.1361	0.00837535	dipeptidase activity [GO:0016805]	IPR008257;IPR032466	lmo:lmo2462			0.92648	0.62613	0.897235	0.671336	0.968212	0.988376	0.276385	0.600679	0.248497	0.769655	0.290111	0.895923	0.977068
Q8Y4L6	20.3159	20.0827	20.1191	19.4005	19.7211	19.6138	19.2915	19.6317	19.2218	19.1781	19.6997	19.2543	19.0249	19.5929	19.2491	18.4303	19.1646	18.8605	17.6807	18.6924	18.2913	20.1725	19.5785	19.3817	19.3774	19.289	18.8184	18.2215	+	4.11484	0.000589342	ATP binding [GO:0005524];integral component of membrane [GO:0016021];phosphorelay sensor kinase activity [GO:0000155]	IPR003594;IPR003661;IPR004358;IPR005467;IPR036097;IPR036890	lmo:lmo2421			0.912855	0.862337	0.551856	0.755833	0.910153	0.568874	0.276385	0.543647	0.658833	0.25191	0.444277	0.747647	0.290562
Q8Y6P8	21.1572	20.5033	20.6925	20.4507	19.9429	20.2763	20.318	20.0228	19.8814	20.1381	19.9106	19.9972	20.2082	19.8856	19.822	20.0865	19.6769	19.9662	19.9311	19.6125	19.8081	20.7843	20.2233	20.0741	20.0153	19.9719	19.9099	19.7839	+	2.66492	0.00504294	ATP binding [GO:0005524];ATPase activity [GO:0016887]	IPR003439;IPR003593;IPR017871;IPR027417	lmo:lmo1636			0.878861	0.615582	0.293991	0.547178	0.426844	0.611604	0.276385	0.432893	0.0887656	0.0388732	0.0869076	0.113978	0.353956
Q8Y822	21.642	21.8413	21.9502	21.1396	21.5796	21.3505	20.9334	21.1908	21.1531	20.5016	20.6835	21.0608	20.9226	20.6012	21.2021	20.2315	20.4949	20.6164	20.4714	20.6587	20.6947	21.8112	21.3566	21.0924	20.7486	20.9086	20.4476	20.6083	+	4.58283	0.00041958	ATP binding [GO:0005524];cytosol [GO:0005829];glutamine metabolic process [GO:0006541];GMP biosynthetic process [GO:0006177];GMP synthase (glutamine-hydrolyzing) activity [GO:0003922];GMP synthase activity [GO:0003921];pyrophosphatase activity [GO:0016462]	IPR001674;IPR004739;IPR014729;IPR017926;IPR022310;IPR022955;IPR025777;IPR029062	lmo:lmo1096	Metabolic pathways;Purine metabolism	lmo00230;lmo01100	0.34847	0.615582	0.418532	0.937962	0.406516	0.540351	0.276385	0.0181667	0.12098	0.120223	0.825407	0.0974218	0.261812
Q8YA66	17.6057	17.65	17.6312	16.7657	17.2009	16.5439	16.7421	16.6582	16.27	16.4187	16.9501	16.393	16.2886	16.9799	16.2107	16.3557	16.3519	16.5241	16.3941	16.3221	16.3422	17.629	16.8369	16.5568	16.5873	16.4931	16.4106	16.3528	+	3.35649	0.00155462	cytoplasm [GO:0005737];rRNA (pseudouridine-N3-)-methyltransferase activity [GO:0070038]	IPR003742;IPR029026;IPR029028	lmo:lmo0293			0.887468	0.615582	0.990962	0.946386	0.792224	0.645141	0.276385	0.484948	0.135268	0.975173	0.840691	0.533075	0.397364
Q7AP78	19.8645	20.6686	20.7521	19.2183	18.6107	19.1471	19.2002	19.056	19.7077	19.6504	19.7149	19.2504	18.8085	18.8616	18.6808	19.1225	19.2075	19.7528	19.4111	19.6085	19.8767	20.4284	18.9921	19.3213	19.5385	18.7837	19.361	19.6321	+	3.22426	0.00166393	integral component of membrane [GO:0016021];lipoteichoic acid biosynthetic process [GO:0070395];plasma membrane [GO:0005886]	IPR006998;IPR023896	lmo:lmo0971	Cationic antimicrobial peptide (CAMP) resistance;Two-component system	lmo01503;lmo02020	0.935767	0.943844	0.600189	0.605048	0.66924	0.515789	0.276425	0.638529	0.816335	0.300736	0.161803	0.354015	0.220658
Q8Y9R8	19.1823	18.54	18.9106	18.604	18.121	17.7637	18.1314	17.7716	17.2107	17.6429	17.2473	16.47	17.3392	16.8328	16.1605	16.897	16.2352	14.1768	16.9006	15.8465	13.8913	18.8776	18.1629	17.7045	17.1201	16.7775	15.7697	15.5461	+	2.43456	0.00436893	NA	IPR012914;IPR025736;IPR042070	lmo:lmo0455			0.983048	0.615582	0.418532	0.343069	0.277166	0.446019	0.494086	0.858407	0.108752	0.120415	0.0284261	0.0350843	0.156677
Q8Y421	23.1891	22.6055	22.6271	22.7153	22.28	22.4716	22.8233	22.4865	22.3114	22.556	22.5614	22.4428	22.8446	22.4899	22.2896	22.4824	22.6022	22.5294	22.3841	22.482	22.6273	22.8072	22.489	22.5404	22.5201	22.5414	22.538	22.4978		0.222218	0.771358	cytoplasm [GO:0005737];GTP binding [GO:0005525];GTPase activity [GO:0003924];translation elongation factor activity [GO:0003746]	IPR000640;IPR000795;IPR004161;IPR004540;IPR005225;IPR005517;IPR009000;IPR009022;IPR014721;IPR020568;IPR027417;IPR031157;IPR035647;IPR035649;IPR041095	lmo:lmo2654			0.680125	0.95984	0.550631	0.536778	0.464489	0.277552	0.766065	0.0705866	0.858528	0.250297	0.0840952	0.150498	0.0291374
Q8YAC3	20.4499	22.3991	22.7204	19.9661	22.0204	21.1371	19.5953	20.9007	22.1169	19.4528	20.2742	20.6456	19.5938	20.2772	21.8538	19.2273	19.7915	20.0848	19.4745	20.349	20.1421	21.8565	21.0412	20.871	20.1242	20.575	19.7012	19.9885		0.775207	0.137996	cysteine biosynthetic process from serine [GO:0006535];cysteine synthase activity [GO:0004124];cytoplasm [GO:0005737];L-cysteine desulfhydrase activity [GO:0080146];pyridoxal phosphate binding [GO:0030170]	IPR001216;IPR001926;IPR005856;IPR005859;IPR036052	lmo:lmo0223	Biosynthesis of amino acids;Biosynthesis of antibiotics;Biosynthesis of secondary metabolites;Carbon metabolism;Cysteine and methionine metabolism;Metabolic pathways;Microbial metabolism in diverse environments;Sulfur metabolism	lmo00270;lmo00920;lmo01100;lmo01110;lmo01120;lmo01130;lmo01200;lmo01230	0.935767	0.619326	0.485363	0.671336	0.692011	0.840427	0.278351	0.64088	0.186525	0.179283	0.28431	0.399255	0.698181
Q92D15	12.5064	15.0663	15.5519	16.5577	16.5144	15.0143	16.9567	12.481	15.0638	16.8285	14.4763	15.1016	16.8148	14.1714	15.16	16.5094	13.2128	15.3029	16.6261	13.359	15.4385	14.3749	16.0288	14.8338	15.4688	15.382	15.0084	15.1412		0.0417324	1	NA	NA	lmo:lmo1007			0.278519	0.881827	0.726489	0.811872	0.796993	0.686807	0.846055	0.0116845	0.692776	0.464142	0.548797	0.543718	0.449706
Q8Y845	17.7577	18.0402	18.3954	17.745	18.0481	18.0645	17.4019	17.584	17.2178	17.2431	17.7655	17.6326	17.8823	17.6494	17.6865	17.697	17.7416	17.3793	17.6061	17.4714	17.6901	18.0644	17.9525	17.4013	17.547	17.7394	17.606	17.5892	+	1.71654	0.0280232	NA	IPR002491	lmo:lmo1073			0.838682	0.723453	0.278658	0.755833	0.685579	0.310756	0.331451	0.244825	0.433793	0.0303654	0.444508	0.39189	0.0534342
Q8Y8E9	21.3688	20.8528	21.3864	20.7268	21.3435	21.0929	21.2701	21.0071	20.7653	21.4142	21.7524	21.1376	21.7406	22.168	21.586	22.3927	22.272	22.6174	22.4553	22.6383	22.7897	21.2027	21.0544	21.0141	21.4348	21.8315	22.4274	22.6278	+	5.16406	0.000275862	NA	NA	lmo:lmo0955			0.738715	0.765906	0.278943	0.663251	0.365136	0.537284	0.874033	0.100119	0.521416	0.0305818	0.270135	0.0707485	0.253435
Q8Y4H1	20.1005	19.8799	19.6244	19.7037	19.5193	20.0259	19.8293	19.7952	19.8831	19.8619	19.9239	20.1373	19.9549	19.8726	19.9969	20.3514	20.5217	20.7059	20.8855	20.6473	21.0401	19.8682	19.7496	19.8358	19.9744	19.9415	20.5263	20.8577	+	4.90598	0.000357977	FMN binding [GO:0010181];NADP binding [GO:0050661];NADPH dehydrogenase activity [GO:0003959];pentaerythritol trinitrate reductase activity [GO:0018548];response to toxic substance [GO:0009636];trichloro-p-hydroquinone reductive dehalogenase activity [GO:0052690]	IPR001155;IPR013785;IPR023663	lmo:lmo2471			0.870333	0.653935	0.453916	0.536778	0.417946	0.279358	0.927297	0.407139	0.317376	0.157136	0.0820601	0.105278	0.030079
Q8Y5S8	20.4183	19.8327	20.1783	19.9765	19.3033	19.6022	19.8674	19.7312	19.4508	19.8914	19.7685	19.6507	19.9639	19.7251	19.5227	20.0814	20.1032	20.1252	20.3424	19.9337	20.2996	20.1431	19.6273	19.6831	19.7702	19.7373	20.1033	20.1919	+	1.55969	0.0361613	3'-tRNA processing endoribonuclease activity [GO:0042781];zinc ion binding [GO:0008270]	IPR001279;IPR013471;IPR036866	lmo:lmo1977			0.768846	0.760632	0.931762	0.671336	0.929062	0.279358	0.751456	0.119444	0.50506	0.844267	0.305187	0.778714	0.0300389
Q8Y9L1	17.7988	17.2812	17.6577	16.8934	16.9568	16.4062	16.8658	16.5086	16.0414	16.7077	16.8203	16.2835	16.4938	16.4465	15.9364	16.2112	16.2963	15.0376	15.7787	15.8284	14.5414	17.5792	16.7521	16.4719	16.6038	16.2922	15.8484	15.3828	+	2.75975	0.00298233	NA	IPR019079	lmo:lmo0516			0.878861	0.578833	0.444966	0.343069	0.439015	0.279358	0.449021	0.432086	0.0377051	0.149913	0.0288178	0.122842	0.0295546
Q8Y5K9	20.06	19.4922	19.8123	19.3675	19.2421	19.1173	19.4354	19.1072	19.1042	19.4316	19.3394	19.2458	19.2728	19.2741	19.2338	19.3922	19.32	19.5016	19.0988	19.215	19.5243	19.7882	19.2423	19.2156	19.3389	19.2602	19.4046	19.2794	+	1.88588	0.024319	ATP binding [GO:0005524];ATPase activity [GO:0016887]	IPR003439;IPR003593;IPR017871;IPR027417;IPR041552	lmo:lmo2050			0.840584	0.615582	0.279619	0.658714	0.291734	0.577037	0.411559	0.305172	0.0520388	0.0312133	0.243844	0.0393457	0.297062
Q8Y8V0	15.2773	15.1458	15.0988	14.8452	14.786	14.8292	14.0578	14.0887	14.4308	13.9755	14.0867	14.4798	13.6076	14.1426	14.4744	13.3021	13.0866	14.1729	12.8131	13.2308	14.4703	15.174	14.8201	14.1924	14.1807	14.0748	13.5205	13.5047	+	2.48531	0.00468339	nitrogen compound metabolic process [GO:0006807]	IPR003010;IPR036526	lmo:lmo0792			0.980715	0.617376	0.279619	0.685763	0.441358	0.532416	0.777113	0.809027	0.160824	0.030884	0.33831	0.123792	0.2432
Q8Y866	15.5767	16.9963	17.1255	15.0623	16.4294	15.8188	15.4898	15.2153	17.3006	14.682	15.1536	15.5353	15.2999	15.1211	16.4376	14.881	14.5325	14.71	14.5747	14.212	15.2527	16.5662	15.7702	16.0019	15.1236	15.6195	14.7078	14.6798	+	1.33704	0.0366525	co-translational protein modification [GO:0043686];metal ion binding [GO:0046872];N-terminal protein amino acid modification [GO:0031365];peptide deformylase activity [GO:0042586];translation [GO:0006412]	IPR023635;IPR036821	lmo:lmo1051			0.838682	0.615582	0.359898	0.547178	0.280772	0.893067	0.621735	0.21754	0.152985	0.0721075	0.0897372	0.036289	0.792101
Q8YAT5	18.3127	18.4177	18.5031	17.3638	17.5216	17.7595	17.0248	17.1301	16.9444	17.1187	17.6512	17.3258	17.2505	17.5291	16.9537	17.0981	16.9039	16.9817	16.9056	16.9498	16.6263	18.4112	17.5483	17.0331	17.3653	17.2445	16.9946	16.8272	+	5.79344	0.00015	NA	IPR003507;IPR027461;IPR027478;IPR029062;IPR040449;IPR040921	lmo:lmo0028			0.997003	0.615582	0.280897	0.984822	0.6723	0.527304	0.968148	0.932274	0.105339	0.0315426	0.946742	0.360113	0.237393
Q8Y6N8	NaN	15.5571	12.3434	NaN	15.5984	16.0221	NaN	14.8352	16.622	NaN	14.7182	16.2285	NaN	14.8551	16.7364	NaN	14.9772	16.4077	NaN	14.2784	16.9112	13.9502	15.8102	15.7286	15.4733	15.7957	15.6924	15.5948		0.0782345	0.952888	3'-5' exonuclease activity [GO:0008408];DNA recombination [GO:0006310];DNA replication [GO:0006260];endonuclease activity [GO:0004519]	IPR004593;IPR004843;IPR026843;IPR029052;IPR041796	lmo:lmo1646			0.687087	0.619326	0.280911	0.658714	0.346961	0.289966	0.727683	0.0836231	0.189547	0.0329593	0.249084	0.0619509	0.0344607
Q8Y6S8	19.6326	20.2901	19.6759	20.1174	20.2757	19.7956	19.9797	20.4506	19.8299	19.7824	20.2103	19.9323	20.1005	19.9806	19.82	19.8753	20.0803	19.7978	20.0773	20.2284	20.094	19.8662	20.0629	20.0867	19.975	19.967	19.9178	20.1332		0.094931	0.987955	ATP binding [GO:0005524];cell cycle [GO:0007049];cell division [GO:0051301];cell wall organization [GO:0071555];cytoplasm [GO:0005737];peptidoglycan biosynthetic process [GO:0009252];regulation of cell shape [GO:0008360];UDP-N-acetylmuramate-L-alanine ligase activity [GO:0008763]	IPR000713;IPR004101;IPR005758;IPR013221;IPR036565;IPR036615	lmo:lmo1605	D-Glutamine and D-glutamate metabolism;Metabolic pathways;Peptidoglycan biosynthesis	lmo00471;lmo00550;lmo01100	0.653094	0.640426	0.280911	0.54902	0.321854	0.40821	0.867072	0.0597543	0.292461	0.0329308	0.114196	0.0525345	0.114826
Q8Y8C9	NaN	15.5398	15.4173	NaN	14.7723	14.2831	NaN	14.1997	12.9442	NaN	14.3686	14.35	NaN	14.2281	13.2146	NaN	13.5079	13.3664	NaN	12.9929	13.563	15.4785	14.5277	13.572	14.3593	13.7213	13.4372	13.2779	+	1.65205	0.0184324	ATP binding [GO:0005524];ATPase activity [GO:0016887]	IPR003439;IPR003593;IPR027417	lmo:lmo0979			0.881899	0.892982	0.280911	0.692863	0.346961	0.285896	NaN	0.449903	0.727324	0.033224	0.355838	0.0606884	0.0336646
Q8YAG1	14.8513	14.5347	NaN	14.787	13.8344	NaN	15.1701	13.6415	NaN	14.6418	13.5038	NaN	15.328	13.3006	NaN	15.2496	12.6379	NaN	15.768	11.7078	NaN	14.693	14.3107	14.4058	14.0728	14.3143	13.9438	13.7379		0.00190106	1	methyltransferase activity [GO:0008168]	IPR007848;IPR029063	lmo:lmo0165			0.826307	0.832382	0.280911	0.693839	0.365013	0.723908	0.846055	0.164121	0.613743	0.0326953	0.358946	0.0691159	0.512703
Q8Y6H5	19.0797	20.0939	20.416	18.2449	19.6008	18.6712	18.1117	18.798	19.1173	18.0992	18.1929	18.1768	17.9457	18.2377	18.832	17.3008	17.0251	17.9159	17.005	17.3831	17.1859	19.8632	18.839	18.6756	18.1563	18.3384	17.4139	17.1913	+	3.7044	0.00077628	metal ion binding [GO:0046872];metalloaminopeptidase activity [GO:0070006];protein initiator methionine removal [GO:0070084]	IPR000994;IPR001714;IPR002467;IPR036005	lmo:lmo1709			0.912855	0.619326	0.527782	0.750394	0.856915	0.281822	0.873316	0.539251	0.210121	0.223086	0.429215	0.658814	0.0307236
Q8Y6K5	14.2139	9.63289	15.1586	13.4496	15.9462	14.1887	13.0379	17.0831	13.5691	12.8248	16.7504	13.1249	12.9098	16.5273	13.955	12.5778	16.4415	13.2171	12.3094	16.6994	12.7843	13.0018	14.5282	14.5633	14.2334	14.464	14.0788	13.931		0.0105827	1	carbon-sulfur lyase activity [GO:0016846];cystathionine gamma-lyase activity [GO:0004123];cysteine biosynthetic process via cystathionine [GO:0019343];cytoplasm [GO:0005737];pyridoxal phosphate binding [GO:0030170];transsulfuration [GO:0019346]	IPR000277;IPR015421;IPR015422;IPR015424	lmo:lmo1679	Biosynthesis of amino acids;Biosynthesis of secondary metabolites;Cysteine and methionine metabolism;Metabolic pathways;Selenocompound metabolism	lmo00270;lmo00450;lmo01100;lmo01110;lmo01230	0.634797	0.715755	0.66123	0.568488	0.374284	0.420801	0.281921	0.0572393	0.420244	0.37477	0.128555	0.074466	0.129885
Q8Y5U9	15.5142	15.5256	NaN	14.9812	15.1625	NaN	14.5235	14.5819	NaN	14.3784	14.4275	NaN	14.4267	14.4587	NaN	14.1243	14.3382	NaN	14.0073	13.9163	NaN	15.5199	15.0718	14.5527	14.4029	14.4427	14.2312	13.9618	+	5.42785	0.00028866	cellular response to iron ion [GO:0071281];DNA binding [GO:0003677];DNA-binding transcription factor activity [GO:0003700];DNA-binding transcription repressor activity [GO:0001217];negative regulation of transcription, DNA-templated [GO:0045892];protein-DNA complex [GO:0032993];regulation of secondary metabolite biosynthetic process [GO:1900376];transcription regulatory region DNA binding [GO:004…	IPR002481;IPR036388;IPR036390	lmo:lmo1956			0.838682	0.964333	0.638134	0.658714	0.444189	0.28281	0.379782	0.208044	0.884615	0.345792	0.261275	0.124882	0.0322819
Q8Y5V6	21.7008	20.9072	20.3388	20.6926	19.8698	20.8176	20.8326	19.8767	20.8428	20.2663	19.8122	20.7684	20.6806	19.7145	20.7067	19.9475	19.5406	20.4999	19.8297	19.0241	20.2218	20.9823	20.46	20.5174	20.2823	20.3673	19.996	19.6919		0.65636	0.207123	pseudouridine synthase activity [GO:0009982];pseudouridine synthesis [GO:0001522];RNA binding [GO:0003723]	IPR000748;IPR002942;IPR006145;IPR018496;IPR020103;IPR036986;IPR042092	lmo:lmo1949			0.997003	0.970317	0.505435	0.671336	0.321314	0.28281	0.411559	0.994553	0.898873	0.201214	0.300509	0.0521704	0.0322435
Q8Y8A2	18.5555	17.9245	17.7432	17.9656	17.1088	17.6342	17.5529	17.0988	17.2018	17.6843	16.9725	17.3559	17.4657	16.9689	17.2583	17.4327	16.5699	17.321	17.3692	16.0421	17.2816	18.0744	17.5695	17.2845	17.3376	17.2309	17.1079	16.8976		0.956675	0.102033	DNA binding [GO:0003677];DNA-binding transcription factor activity [GO:0003700]	IPR000847;IPR005119;IPR036388;IPR036390	lmo:lmo1010			0.842545	0.615582	0.901085	0.755833	0.677472	0.28281	0.331451	0.31952	0.109087	0.783642	0.436934	0.383219	0.0316278
Q8Y9G2	NaN	19.5277	19.9843	NaN	19.2851	17.1203	NaN	18.0286	17.2283	NaN	18.401	17.5832	NaN	18.3607	18.7124	NaN	18.4061	18.8754	NaN	18.2291	18.41	19.756	18.2027	17.6284	17.9921	18.5365	18.6407	18.3195		0.685849	0.173279	cytoplasm [GO:0005737];histidine biosynthetic process [GO:0000105];imidazoleglycerol-phosphate dehydratase activity [GO:0004424]	IPR000807;IPR020565;IPR020568;IPR038494	lmo:lmo0566	Biosynthesis of amino acids;Biosynthesis of secondary metabolites;Histidine metabolism;Metabolic pathways	lmo00340;lmo01100;lmo01110;lmo01230	0.954247	0.947034	0.428856	0.826399	0.365136	0.28281	0.881101	0.731697	0.829804	0.130337	0.595865	0.0707511	0.0318438
Q8YAE3	12.9905	12.9311	11.6434	13.8149	14.5657	13.4913	14.6037	14.7174	13.667	14.3436	14.5494	14.2102	14.5071	14.7683	14.1557	14.3103	13.8218	14.0962	14.1363	13.8226	13.7494	12.5217	13.9573	14.3294	14.3677	14.477	14.0761	13.9028	+	2.70109	0.00324786	cytoplasm [GO:0005737];metal ion binding [GO:0046872];ribonuclease M5 activity [GO:0043822];rRNA binding [GO:0019843];rRNA processing [GO:0006364]	IPR004466;IPR006171;IPR025156;IPR034141	lmo:lmo0187			0.963661	0.661644	0.731668	0.289913	0.444226	0.28281	0.658671	0.762711	0.33037	0.471573	0.0172015	0.128158	0.0323538
Q927L7	21.1151	20.9188	21.1127	20.6119	20.3481	20.6894	20.8578	20.6161	20.7458	20.8455	20.6628	20.7544	20.6558	20.5427	20.6315	20.6838	20.757	20.8734	20.8269	20.6073	20.9773	21.0489	20.5498	20.7399	20.7542	20.61	20.7714	20.8038	+	2.07086	0.0226763	cytosolic large ribosomal subunit [GO:0022625];large ribosomal subunit rRNA binding [GO:0070180];structural constituent of ribosome [GO:0003735];translation [GO:0006412]	IPR000218;IPR005745;IPR019972;IPR036853	lmo:lmo2622	Ribosome	lmo03010	0.85231	0.723453	0.688943	0.722361	0.945672	0.28281	0.534039	0.343851	0.431937	0.406596	0.392964	0.836677	0.0315317
Q8Y552	15.5124	15.7412	15.3326	16.036	15.5326	16.0592	15.9308	15.8418	15.6849	16.1939	16.1462	16.0313	16.5132	16.0555	16.0618	17.0558	16.5115	16.6862	17.0011	16.7527	16.7832	15.5288	15.876	15.8192	16.1238	16.2101	16.7512	16.8457	+	4.75472	0.000356589	integral component of membrane [GO:0016021];plasma membrane [GO:0005886]	IPR007383;IPR016991	lmo:lmo2224			0.941618	0.656887	0.38271	0.755833	0.705927	0.724255	0.283303	0.666759	0.319685	0.0882395	0.442883	0.41763	0.524757
Q8YAK1	15.108	14.5397	NaN	17.4532	16.3965	15.829	18.2963	16.988	16.8161	18.1034	17.2818	16.4849	17.6641	16.9908	16.2482	16.2563	15.8151	14.2065	15.4008	15.5163	13.233	14.8238	16.5596	17.3668	17.29	16.9677	15.426	14.7167	+	1.9238	0.010464	NA	IPR010572	lmo:lmo0123			0.525031	0.193201	0.0688047	0.0702073	0.041574	0.0778324	0.23341	0.039003	0.00171465	0.000919068	0.00131054	0.000309612	0.00204271
Q8Y6A3	NaN	NaN	15.6527	NaN	14.1249	14.8464	NaN	14.0367	15.4419	NaN	13.851	14.3977	NaN	13.9628	14.8732	NaN	14.0193	13.7106	NaN	15.0213	13.032	NaN	14.4857	14.7393	14.1244	14.418	13.865	14.0266		0.0575623	1	cytosol [GO:0005829];tRNA (guanine(37)-N(1))-methyltransferase activity [GO:0052906];tRNA (guanine-N1-)-methyltransferase activity [GO:0009019];tRNA N1-guanine methylation [GO:0002939]	IPR002649;IPR016009;IPR023148;IPR029026;IPR029028	lmo:lmo1792			NaN	0.742529	0.28335	0.805727	0.4911	0.947219	0.978566	NaN	0.467115	0.0339604	0.525447	0.1804	0.8975
Q8YAA9	16.2666	16.2997	16.3372	15.5862	15.5903	15.5468	15.1054	14.9005	14.6844	14.8574	14.9061	14.1389	14.0762	14.3895	13.8881	12.7271	13.1412	12.0603	11.7643	11.5675	10.5969	16.3011	15.5744	14.8968	14.6341	14.1179	12.6429	11.3096	+	8.61286	0	NA	IPR010298	lmo:lmo0242			0.912855	0.666917	0.743177	0.694156	0.838208	0.381559	0.283397	0.564862	0.338794	0.487076	0.36168	0.609896	0.097829
Q8Y3I3	20.3888	20.0953	20.2287	19.6014	19.5541	19.6034	19.5051	19.2818	19.1707	19.442	19.4394	19.4003	19.2388	19.3452	19.1505	19.4159	19.4567	19.5665	19.1599	19.3154	19.4223	20.2376	19.5863	19.3192	19.4272	19.2448	19.4797	19.2992	+	6.36143	0.00015894	nucleic acid binding [GO:0003676]	IPR001374;IPR015946;IPR032782;IPR034079;IPR036867;IPR038008;IPR038247;IPR039247	lmo:lmo2853			0.983048	0.823278	0.296762	0.81806	0.283591	0.789293	0.71295	0.855354	0.599896	0.0398641	0.562081	0.0370313	0.608701
Q8Y523	19.364	18.0969	18.4083	19.3205	18.3937	18.8798	19.3459	18.9982	19.1715	19.6238	19.2383	20.0295	20.3113	19.7259	19.7699	20.5729	20.4049	20.0374	20.7067	20.446	20.6244	18.6231	18.8647	19.1719	19.6306	19.9357	20.3384	20.5924	+	3.9325	0.000658683	integral component of membrane [GO:0016021];plasma membrane [GO:0005886];purine nucleobase transmembrane transporter activity [GO:0005345]	IPR006043;IPR026033	lmo:lmo2254			0.337776	0.835938	0.902812	0.605048	0.283591	0.356866	0.623179	0.0149364	0.621951	0.788236	0.164082	0.0370027	0.0740673
Q8Y4N4	13.1759	14.4163	15.2747	13.5199	14.9859	13.7526	13.1746	13.9204	14.2953	13.4291	NaN	13.3472	13.5766	NaN	14.6377	13.5973	13.7652	13.2199	13.6497	13.1712	13.7106	14.289	14.0861	13.7967	13.3881	14.1071	13.5275	13.5105		0.220816	0.664213	phosphatase activity [GO:0016791]	IPR006354;IPR006357;IPR023214;IPR036412	lmo:lmo2401	Aminobenzoate degradation;Microbial metabolism in diverse environments	lmo00627;lmo01120	0.373716	0.615582	0.548354	0.680187	0.193733	0.537284	0.453339	0.0202693	0.0855106	0.248361	0.334148	0.0164576	0.253628
Q8Y3R7	11.2941	18.4054	17.5777	13.2528	17.6692	17.9608	13.8195	17.2051	17.3048	13.5439	16.9244	17.2175	13.6439	16.8768	16.7988	13.9507	15.5446	15.0095	13.6444	13.8649	13.4846	15.759	16.2943	16.1098	15.8953	15.7732	14.835	13.6646		0.106279	0.880267	carbohydrate derivative binding [GO:0097367];carbohydrate derivative metabolic process [GO:1901135];DNA binding [GO:0003677];DNA-binding transcription factor activity [GO:0003700]	IPR000281;IPR001347;IPR009057;IPR035472;IPR036388	lmo:lmo2766			0.983048	0.612882	0.497368	0.338655	0.526133	0.700756	0.284728	0.839756	0.0431065	0.192338	0.0240321	0.205406	0.475828
Q8Y5I6	14.7606	16.1916	NaN	14.3166	15.14	NaN	13.8471	14.3201	NaN	13.6951	13.9889	NaN	13.195	13.3153	NaN	13.0375	12.394	NaN	11.9856	11.4871	NaN	15.4761	14.7283	14.0836	13.842	13.2552	12.7157	11.7364	+	2.63282	0.00301053	cytoplasm [GO:0005737];N-acetyltransferase activity [GO:0008080];N-terminal protein amino acid acetylation [GO:0006474]	IPR000182;IPR006464;IPR016181	lmo:lmo2076			0.838682	0.615582	0.413802	0.884386	0.291734	0.532416	0.284728	0.208649	0.14842	0.115994	0.706919	0.0405995	0.241253
Q8Y888	15.7872	16.756	16.9168	15.5423	17.9075	17.782	15.1485	17.9038	17.7902	15.3863	17.5519	17.6867	15.3218	17.8909	18.0817	14.9177	17.9743	18.2319	15.1585	18.7123	18.5765	16.4867	17.0773	16.9475	16.8749	17.0981	17.0413	17.4824		0.00312396	1	cytosol [GO:0005829];magnesium ion binding [GO:0000287];phosphatase activity [GO:0016791]	IPR000150;IPR006379;IPR023214;IPR036412	lmo:lmo1029			0.838682	0.615889	0.351052	0.7466	0.287563	0.810336	0.284728	0.242318	0.156846	0.0665056	0.423073	0.0377414	0.641289
Q8Y7C8	17.2271	19.0894	18.2032	17.4338	17.9872	17.562	17.2456	16.5942	19.1035	17.1461	16.6128	17.3308	17.1021	16.0335	18.3078	16.7439	15.1105	17.0695	16.9785	15.4473	17.1119	18.1732	17.661	17.6478	17.0299	17.1478	16.308	16.5125		0.627215	0.206039	acetyl-CoA carboxylase activity [GO:0003989];acetyl-CoA carboxylase complex [GO:0009317];fatty acid biosynthetic process [GO:0006633]	IPR000089;IPR001249;IPR011053	lmo:lmo1356	Biosynthesis of antibiotics;Biosynthesis of secondary metabolites;Carbon metabolism;Fatty acid biosynthesis;Fatty acid metabolism;Metabolic pathways;Microbial metabolism in diverse environments;Propanoate metabolism;Pyruvate metabolism	lmo00061;lmo00620;lmo00640;lmo01100;lmo01110;lmo01120;lmo01130;lmo01200;lmo01212	0.891224	0.615582	0.285426	0.957813	0.54975	0.314855	0.49491	0.493143	0.126302	0.0347063	0.878634	0.223301	0.056996
Q8Y3X6	15.8569	16.6095	15.9549	15.7556	15.4627	15.2808	15.8764	14.6817	15.5651	15.9643	14.509	14.9042	15.9153	14.7367	14.9704	16.3984	14.171	14.6459	16.6776	14.1021	14.3992	16.1404	15.4997	15.3744	15.1258	15.2074	15.0718	15.0596		0.150015	0.798131	bacterial nucleoid [GO:0043590];cytosol [GO:0005829];DNA binding [GO:0003677]	IPR004401;IPR036894	lmo:lmo2703			0.970294	0.544876	0.511974	0.694156	0.444226	0.285896	0.293485	0.779331	0.0330763	0.20615	0.360526	0.127992	0.0332373
Q8Y420	21.8064	21.1111	21.6188	21.0616	20.7726	20.8828	20.9738	20.7317	20.6775	20.7616	20.7571	20.8171	20.6513	20.7461	20.5728	20.605	20.6651	20.8098	20.602	20.4103	20.7597	21.5121	20.9057	20.7943	20.7786	20.6567	20.6933	20.5907	+	3.41221	0.00186454	dGTP catabolic process [GO:0006203];dGTPase activity [GO:0008832]	IPR003607;IPR006261;IPR006674;IPR023024;IPR023293;IPR026875;IPR027432	lmo:lmo2657	Metabolic pathways;Purine metabolism	lmo00230;lmo01100	0.783805	0.619326	0.48183	0.671336	0.669652	0.285896	0.331451	0.132314	0.199671	0.175124	0.288024	0.355539	0.0332333
Q8Y4I7	18.0947	19.509	11.6104	18.4697	19.119	17.3192	17.8782	18.0472	18.0477	17.7115	17.6961	17.29	17.8708	17.4918	17.9974	17.1067	16.9139	16.7377	17.2691	16.9175	16.7316	16.4047	18.3026	17.9911	17.5659	17.7867	16.9194	16.9727		0.101823	0.896567	carboxylic ester hydrolase activity [GO:0052689]	IPR012354;IPR022742;IPR029058	lmo:lmo2452			0.781117	0.757789	0.909167	0.531823	0.813028	0.285896	0.379782	0.125508	0.497514	0.802181	0.0733329	0.577509	0.0336688
Q8Y6V3	18.7261	19.5836	19.7708	19.3312	20.1073	19.4972	18.6583	19.03	19.8723	18.949	18.6945	18.8415	18.9027	18.7711	19.5914	19.0242	18.8499	18.9056	19.8341	19.2109	19.2055	19.3602	19.6452	19.1869	18.8283	19.0884	18.9265	19.4168		0.567174	0.282147	hydrolase activity [GO:0016787]	IPR000587;IPR000994;IPR001714;IPR029149;IPR036005	lmo:lmo1578			0.840584	0.615582	0.287162	0.826399	0.434383	0.602755	0.988275	0.286535	0.0816222	0.0351082	0.595231	0.11981	0.341534
Q8Y707	17.7961	17.1389	17.4297	17.8974	17.6222	16.3705	18.0362	17.7149	15.5067	18.0261	17.888	15.6461	17.7036	17.7732	15.4169	17.9154	17.9157	15.1086	17.7729	17.7128	14.6507	17.4549	17.2967	17.0859	17.1868	16.9646	16.9799	16.7121		0.00228893	1	N-acetylmuramoyl-L-alanine amidase activity [GO:0008745];outer membrane-bounded periplasmic space [GO:0030288];peptidoglycan catabolic process [GO:0009253]	IPR002508;IPR003646;IPR017293	lmo:lmo1521	Cationic antimicrobial peptide (CAMP) resistance	lmo01503	0.84601	0.615582	0.433041	0.671336	0.294986	0.371288	0.28755	0.332522	0.139469	0.138958	0.287508	0.0414671	0.0869798
Q8Y825	20.102	20.562	20.8519	19.4745	20.0244	19.6795	19.1589	19.7547	19.3935	19.0686	19.4198	19.3872	19.117	19.4635	19.3118	18.7764	19.2755	18.9877	19.0175	19.165	18.3609	20.5053	19.7262	19.4357	19.2919	19.2974	19.0132	18.8478	+	3.67355	0.00101253	ATP binding [GO:0005524];cytoplasm [GO:0005737];glutaminase activity [GO:0004359];metal ion binding [GO:0046872];NAD biosynthetic process [GO:0009435];NAD+ synthase (glutamine-hydrolyzing) activity [GO:0003952];NAD+ synthase activity [GO:0008795]	IPR003694;IPR014729;IPR022310;IPR022926	lmo:lmo1093	Metabolic pathways;Nicotinate and nicotinamide metabolism	lmo00760;lmo01100	0.826307	0.615582	0.4341	0.81849	0.921491	0.532416	0.28755	0.168153	0.11073	0.14103	0.569771	0.768833	0.244279
Q928M6	23.0687	22.2157	22.3816	22.2097	21.6283	21.9866	22.1654	21.666	21.7446	21.7693	21.5838	21.9169	22.0827	21.5865	21.7124	21.6589	21.5629	21.6228	21.5886	21.2276	21.637	22.5553	21.9415	21.8587	21.7567	21.7939	21.6149	21.4844	+	2.15247	0.0106543	iron-sulfur cluster assembly [GO:0016226]	IPR000825;IPR010231;IPR037284	lmo:lmo2411			0.987308	0.970317	0.350848	0.671336	0.935783	0.446019	0.28755	0.882582	0.915787	0.0646876	0.315942	0.797252	0.15667
P0A2X5	NaN	12.6492	12.0863	NaN	11.5243	11.7091	NaN	11.3893	12.4154	NaN	11.1779	10.5801	NaN	11.494	11.2288	NaN	NaN	10.792	NaN	10.7869	10.1243	12.3678	11.6167	11.9023	10.879	11.3614	NaN	10.4556	+	1.43648	0.0299172	adenine binding [GO:0002055];adenine phosphoribosyltransferase activity [GO:0003999];adenine salvage [GO:0006168];AMP binding [GO:0016208];AMP salvage [GO:0044209];cytoplasm [GO:0005737];purine ribonucleoside salvage [GO:0006166]	IPR000836;IPR005764;IPR029057	lmo:lmo1524	Metabolic pathways;Purine metabolism	lmo00230;lmo01100	0.859911	NaN	0.527782	0.287959	0.668567	NaN	0.429809	0.366701	NaN	0.227021	0.0165097	0.34859	NaN
Q8Y9E8	21.0581	20.5197	20.5307	20.6637	20.1504	19.4395	20.6329	19.9444	19.2496	20.5215	19.8939	19.3648	20.59	20.0038	19.1071	20.8159	20.3735	18.9808	20.9187	20.324	18.5795	20.7028	20.0846	19.9423	19.9267	19.9003	20.0567	19.9407		0.0615382	1	cytoplasm [GO:0005737];methyltransferase activity [GO:0008168];RNA binding [GO:0003723];rRNA processing [GO:0006364]	IPR015947;IPR019614;IPR029063;IPR036974;IPR041532	lmo:lmo0581			0.786463	0.615582	0.288285	0.547583	0.41268	0.432625	0.293485	0.134645	0.0528393	0.0354423	0.0909934	0.101177	0.139162
Q8Y9Z8	17.9235	17.8934	17.8519	16.9142	17.115	17.4092	17.0404	17.0201	16.9392	17.1367	17.0716	16.8617	16.5228	16.9308	16.9366	16.8694	16.7743	17.185	16.6293	16.7104	17.1003	17.8896	17.1461	16.9999	17.0233	16.7968	16.9429	16.8133	+	4.01838	0.000854881	cytosol [GO:0005829];DNA binding [GO:0003677];regulation of transcription, DNA-templated [GO:0006355]	IPR002876;IPR017856;IPR026562;IPR026564;IPR029072	lmo:lmo0369			0.902381	0.619326	0.288285	0.443843	0.855622	0.68712	0.990306	0.515811	0.189682	0.0356286	0.0470853	0.653604	0.451298
Q8Y4G5	NaN	15.979	NaN	12.8483	14.9314	NaN	12.8193	14.0079	NaN	12.589	13.382	NaN	12.5742	12.0218	NaN	12.4531	NaN	NaN	12.5312	8.82744	NaN	NaN	13.8898	13.4136	12.9855	12.298	NaN	10.6793		0.491765	0.28675	NA	IPR011990;IPR013026;IPR019734	lmo:lmo2479			NaN	0.646062	0.318531	0.288307	0.466526	NaN	NaN	NaN	0.299442	0.0543937	0.016731	0.156648	NaN
Q8Y6M1	21.8419	21.4943	21.5654	21.2554	21.134	20.8315	21.2264	21.0778	20.8566	21.2698	21.2319	21.01	21.2997	21.1611	20.9546	21.2525	21.3807	21.1521	21.2841	21.0909	21.3014	21.6339	21.0736	21.0536	21.1706	21.1385	21.2618	21.2254	+	1.89809	0.0241478	asparagine biosynthetic process [GO:0006529];asparagine synthase (glutamine-hydrolyzing) activity [GO:0004066];ATP binding [GO:0005524];glutamine metabolic process [GO:0006541]	IPR001962;IPR006426;IPR017932;IPR029055;IPR033738	lmo:lmo1663	Alanine, aspartate and glutamate metabolism;Biosynthesis of amino acids;Biosynthesis of secondary metabolites;Metabolic pathways	lmo00250;lmo01100;lmo01110;lmo01230	0.781117	0.708824	0.826975	0.607637	0.594907	0.289966	0.886453	0.125083	0.406865	0.633505	0.169156	0.262377	0.034639
Q8Y5S7	22.8968	22.5913	22.6541	22.1989	21.8349	22.1078	21.9275	21.9527	21.902	21.9825	21.9708	22.0758	21.9074	21.9296	21.8819	21.7882	21.9689	21.9887	21.7064	21.6089	21.8836	22.7141	22.0472	21.9274	22.0097	21.9063	21.9153	21.733	+	5.55676	0.000342342	glucose metabolic process [GO:0006006];glucose-6-phosphate dehydrogenase activity [GO:0004345];NADP binding [GO:0050661];pentose-phosphate shunt [GO:0006098]	IPR001282;IPR019796;IPR022674;IPR022675;IPR036291	lmo:lmo1978	Biosynthesis of antibiotics;Biosynthesis of secondary metabolites;Carbon metabolism;Glutathione metabolism;Metabolic pathways;Microbial metabolism in diverse environments;Pentose phosphate pathway	lmo00030;lmo00480;lmo01100;lmo01110;lmo01120;lmo01130;lmo01200	0.826307	0.954084	0.731668	0.569773	0.668567	0.29021	0.318912	0.167714	0.844683	0.470289	0.129908	0.351877	0.0351533
Q8YA27	13.2697	13.9483	NaN	12.8466	12.9043	NaN	12.5801	12.9006	NaN	12.6206	12.1995	NaN	12.8156	12.7746	NaN	12.495	12.0779	NaN	13.029	11.9302	NaN	13.609	12.8755	12.7403	12.4101	12.7951	12.2864	12.4796		0.907098	0.106099	NA	NA	lmo:lmo0338			0.840584	0.974235	0.733777	0.82266	0.419224	0.29021	0.957885	0.312912	0.921626	0.477046	0.585734	0.106512	0.0349957
Q8Y7M3	NaN	10.3908	15.4294	NaN	14.4075	15.0242	NaN	15.0032	14.6171	NaN	15.2006	14.6604	NaN	15.5033	14.6706	NaN	15.6603	14.7169	NaN	15.5272	14.259	12.9101	14.7158	14.8102	14.9305	15.0869	15.1886	14.8931		0.133266	0.813935	DNA binding [GO:0003677];DNA-binding transcription factor activity [GO:0003700]	IPR012318;IPR014710;IPR018335;IPR018490;IPR036388;IPR036390	lmo:lmo1251			0.838682	0.835838	0.291086	0.658855	0.946928	0.660324	0.812108	0.193196	0.621306	0.0371352	0.265299	0.841239	0.414591
Q8Y5C5	13.1747	19.0189	19.0879	16.8242	18.6224	18.7043	17.2525	18.1765	18.4961	17.3209	18.2328	18.6337	17.0487	18.2746	18.0999	17.4519	18.0754	18.4819	17.6267	17.2429	18.1105	17.0938	18.0503	17.975	18.0625	17.8077	18.0031	17.66		0.00911193	1	integral component of membrane [GO:0016021]	NA	lmo:lmo2140			0.878861	0.615582	0.29133	0.547583	0.944841	0.4349	0.479865	0.423216	0.0642486	0.0375535	0.0929627	0.819967	0.146985
Q7AP64	20.6877	20.6207	20.8386	19.7939	19.9105	20.1728	19.6912	19.8361	19.6399	19.409	19.8142	19.745	19.1752	19.7098	19.5193	18.7292	19.0721	19.0615	18.2836	18.5874	18.5316	20.7157	19.959	19.7224	19.6561	19.4681	18.9543	18.4675	+	7.58554	0.000114286	tRNA (adenine-N1-)-methyltransferase activity [GO:0016429]	IPR006901;IPR029063	lmo:lmo1453			0.838682	0.742529	0.804604	0.844495	0.799911	0.537284	0.29157	0.2347	0.467569	0.588239	0.628304	0.550397	0.249893
Q8Y7F2	21.4518	21.1514	21.2733	20.4349	20.4045	20.3993	20.2399	20.2648	20.0887	20.2653	20.2688	20.0286	19.7255	20.0692	19.9365	19.7924	19.5788	20.1184	19.8099	19.6663	19.7598	21.2922	20.4129	20.1978	20.1876	19.9104	19.8299	19.7453	+	7.01934	5.47945e-05	ATP binding [GO:0005524];FAD biosynthetic process [GO:0006747];FMN adenylyltransferase activity [GO:0003919];FMN biosynthetic process [GO:0009398];riboflavin biosynthetic process [GO:0009231];riboflavin kinase activity [GO:0008531]	IPR002606;IPR004821;IPR014729;IPR015864;IPR015865;IPR023465;IPR023468	lmo:lmo1329	Biosynthesis of secondary metabolites;Metabolic pathways;Riboflavin metabolism	lmo00740;lmo01100;lmo01110	0.838682	0.621917	0.697038	0.60011	0.932188	0.913568	0.29157	0.22543	0.234831	0.421266	0.152793	0.785622	0.827365
Q8Y869	NaN	15.7822	NaN	13.1762	14.852	13.3707	13.1846	14.5403	13.7793	13.3964	14.6176	14.0825	14.131	14.4524	13.952	14.5253	14.1659	14.6852	15.031	14.024	15.3351	NaN	13.7996	13.8347	14.0322	14.1784	14.4588	14.7967		0.42329	0.387652	cytosol [GO:0005829];Mo-molybdopterin cofactor biosynthetic process [GO:0006777]	IPR001453;IPR008284;IPR012245;IPR036425	lmo:lmo1048	Folate biosynthesis;Metabolic pathways	lmo00790;lmo01100	NaN	0.678019	0.705062	0.755833	0.374284	0.415966	0.29157	NaN	0.357646	0.430533	0.438911	0.0763392	0.122047
Q8Y6U6	15.2817	14.7232	15.0594	15.3253	16.2008	13.2107	15.2365	16.3876	12.9909	15.242	16.0511	12.7537	15.607	16.1397	12.3357	15.073	15.5362	13.0629	15.0835	16.2891	NaN	15.0215	14.9123	14.8717	14.6823	14.6941	14.5574	15.6863		0.00519661	1	serine-type endopeptidase activity [GO:0004252]	IPR001907;IPR002142;IPR004635;IPR029045	lmo:lmo1585			0.34599	0.619326	0.318531	0.658714	0.264663	0.539808	0.535481	0.0172647	0.212443	0.0543453	0.234045	0.0307346	0.260822
P67288	19.4189	19.5427	19.427	18.2687	18.1034	18.069	18.5356	18.3498	18.3214	18.6941	19.0294	18.2834	18.0531	18.3427	17.7412	18.7543	18.6502	18.4029	18.7714	18.5862	18.0267	19.4629	18.1471	18.4022	18.669	18.0457	18.6025	18.4614	+	3.71923	0.00101229	integral component of membrane [GO:0016021];plasma membrane [GO:0005886]	IPR005359	lmo:lmo1306			0.946664	0.678019	0.296762	0.658714	0.291734	0.847592	0.539632	0.699722	0.358758	0.0407601	0.244454	0.0395459	0.711841
Q8Y3R0	18.2489	17.7916	18.1937	17.6222	17.1211	17.4751	17.5561	16.753	17.1494	17.2938	16.6733	17.2246	17.0349	16.3548	17.0885	16.9863	15.9315	16.9582	17.1451	14.2069	16.7601	18.0781	17.4061	17.1528	17.0639	16.8261	16.6254	16.0374		1.10955	0.0615528	regulation of transcription, DNA-templated [GO:0006355];RNA binding [GO:0003723]	IPR004341;IPR011608;IPR036634;IPR036650	lmo:lmo2773			0.988642	0.619326	0.373204	0.480139	0.291734	0.394637	0.319353	0.900837	0.186053	0.0825761	0.0595372	0.0393169	0.106614
Q8Y4I0	19.3932	18.8763	19.5044	18.4683	18.1535	18.4131	18.0702	17.9578	18.0914	18.0201	17.9623	18.1446	17.9149	17.8655	17.9353	17.6328	17.5581	17.7308	16.8042	17.14	17.5601	19.258	18.345	18.0398	18.0423	17.9052	17.6406	17.1681	+	6.36756	8.33333e-05	carbohydrate binding [GO:0030246]	IPR007324;IPR036388;IPR036390;IPR037171	lmo:lmo2460			0.983048	0.615582	0.296762	0.613858	0.291734	0.310756	0.398548	0.8706	0.116851	0.0397549	0.181046	0.0403858	0.0512853
Q8Y871	17.2587	NaN	16.5904	16.2434	NaN	16.1689	15.8688	NaN	15.7089	15.6776	NaN	15.9184	15.4303	NaN	15.7263	15.3927	NaN	15.6663	14.795	NaN	15.5743	16.9246	16.2062	15.7888	15.798	15.5783	15.5295	15.1847	+	1.93494	0.0116558	cyclic pyranopterin monophosphate synthase activity [GO:0061799];Mo-molybdopterin cofactor biosynthetic process [GO:0006777]	IPR002820;IPR023045;IPR036522	lmo:lmo1046	Folate biosynthesis;Metabolic pathways;Sulfur relay system	lmo00790;lmo01100;lmo04122	0.926889	0.651544	0.304981	0.635165	0.291734	0.451892	0.472826	0.615414	0.307939	0.0465524	0.208567	0.0408156	0.161772
Q92BZ6	14.0989	NaN	17.335	16.8181	NaN	17.1899	17.0507	NaN	17.3921	17.6198	NaN	17.4465	18.203	NaN	17.7686	18.2957	NaN	18.5533	18.7948	NaN	18.9977	15.717	17.004	17.2214	17.5331	17.9858	18.4245	18.8962		0.977816	0.0771591	NA	IPR005531	lmo:lmo1358			0.997003	0.628635	0.584606	0.604595	0.291734	0.533313	0.96743	0.964292	0.267198	0.280456	0.156448	0.0400485	0.246917
Q8Y6M4	21.2337	20.8741	20.9521	21.1488	20.8428	20.8668	21.3163	21.0703	21.0813	21.2915	21.2263	21.2422	21.611	21.2746	21.2157	21.7488	21.7494	21.5365	21.9772	21.5869	21.9563	21.02	20.9528	21.156	21.2534	21.3671	21.6783	21.8401	+	4.06676	0.000896907	aminoacyl-tRNA editing activity [GO:0002161];ATP binding [GO:0005524];cytosol [GO:0005829];leucine-tRNA ligase activity [GO:0004823];leucyl-tRNA aminoacylation [GO:0006429]	IPR001412;IPR002300;IPR002302;IPR009008;IPR009080;IPR013155;IPR014729;IPR015413;IPR025709	lmo:lmo1660	Aminoacyl-tRNA biosynthesis	lmo00970	0.840584	0.828685	0.533125	0.547583	0.464489	0.291809	0.803524	0.310295	0.608255	0.236423	0.092106	0.150019	0.0357397
Q8Y6B6	16.5854	17.5293	16.8873	17.3034	16.0307	16.462	16.4799	15.3328	17.2354	17.0192	15.1919	15.6319	17.4518	15.4904	15.5685	17.4583	15.5347	14.8238	18.0539	15.1508	14.5676	17.0007	16.5987	16.3494	15.9477	16.1702	15.9389	15.9241		0.0565892	1	5-(carboxyamino)imidazole ribonucleotide mutase activity [GO:0034023];'de novo' IMP biosynthetic process [GO:0006189]	IPR000031;IPR024694;IPR033747;IPR035893	lmo:lmo1775	Biosynthesis of antibiotics;Biosynthesis of secondary metabolites;Metabolic pathways;Purine metabolism	lmo00230;lmo01100;lmo01110;lmo01130	0.826307	0.442069	0.443174	0.787149	0.141972	0.217222	0.523568	0.168623	0.0165039	0.147676	0.501676	0.0081343	0.0160797
Q8Y850	21.8914	21.4874	21.4103	21.211	21.14	21.1859	21.159	21.1273	20.7832	21.0792	21.1506	21.0017	20.9774	21.1331	20.8061	20.9004	21.0896	20.7568	20.7807	20.8321	20.9222	21.5963	21.179	21.0232	21.0772	20.9722	20.9156	20.845	+	2.98605	0.00412521	NA	IPR031888	lmo:lmo1068			0.82164	0.918186	0.36849	0.547583	0.444226	0.292371	0.444414	0.155278	0.768216	0.079001	0.0903464	0.131136	0.0362021
Q8Y5F2	NaN	NaN	NaN	15.2589	NaN	15.7071	16.0448	NaN	15.9083	15.9665	NaN	15.9468	16.3307	NaN	16.2014	17.0795	NaN	17.0067	17.2393	NaN	17.2051	NaN	15.483	15.9765	15.9566	16.266	17.0431	17.2222	+	3.95808	0.000672365	DNA binding [GO:0003677]	IPR010093;IPR041657	lmo:lmo2112			NaN	0.615582	0.754986	0.451619	0.365136	0.811868	0.293485	NaN	0.101265	0.511685	0.0507615	0.0696333	0.643946
Q8Y5Y4	16.9593	16.3741	NaN	15.7606	15.3427	NaN	14.7543	14.3968	NaN	13.8324	14.4969	NaN	14.3859	13.8517	NaN	13.2163	12.9251	NaN	12.1238	11.7226	NaN	16.6667	15.5517	14.5756	14.1647	14.1188	13.0707	11.9232	+	4.40416	0.000363636	integral component of membrane [GO:0016021]	IPR007395	lmo:lmo1919			0.85231	0.857941	0.880521	0.838515	0.99759	0.794974	0.293485	0.351546	0.649175	0.737687	0.621768	0.994672	0.618181
Q8Y8A1	21.1381	21.8472	21.7297	20.3616	21.1829	20.8717	19.9115	20.3098	20.8222	19.6255	20.0234	20.3258	19.8852	19.8856	20.7221	19.4401	19.6972	19.7282	19.5067	19.4966	19.7903	21.5717	20.8054	20.3478	19.9915	20.1643	19.6218	19.5979	+	3.89056	0.000668588	diaminopimelate biosynthetic process [GO:0019877];lysine biosynthetic process via diaminopimelate [GO:0009089];tetrahydrodipicolinate N-acetyltransferase activity [GO:0047200]	IPR001451;IPR011004;IPR013710;IPR018357;IPR019873	lmo:lmo1011	Biosynthesis of amino acids;Biosynthesis of secondary metabolites;Lysine biosynthesis;Metabolic pathways	lmo00300;lmo01100;lmo01110;lmo01230	0.601715	0.945295	0.514383	0.914769	0.646049	0.707665	0.293485	0.0518425	0.819886	0.212247	0.771455	0.316712	0.491937
Q8YAW1	21.3103	21.0659	21.0544	20.5228	20.4927	20.587	20.3442	20.6496	20.3119	20.2431	20.4485	20.5406	20.1963	20.5384	20.3914	20.148	20.3607	20.3088	20.1935	20.3952	20.4483	21.1436	20.5342	20.4352	20.4107	20.3754	20.2725	20.3457	+	4.26743	0.000782842	3'-5' exonuclease activity [GO:0008408];cytoplasm [GO:0005737];DNA binding [GO:0003677];DNA polymerase III complex [GO:0009360];DNA strand elongation involved in DNA replication [GO:0006271];DNA-directed DNA polymerase activity [GO:0003887]	IPR001001;IPR022634;IPR022635;IPR022637	lmo:lmo0002	DNA replication;Homologous recombination;Mismatch repair	lmo03030;lmo03430;lmo03440	0.877471	0.619326	0.499761	0.81806	0.935783	0.401834	0.293485	0.419988	0.215766	0.194161	0.565089	0.79822	0.110415
Q8Y8V1	19.7505	20.5135	20.2749	20.2488	20.6519	19.8357	20.2968	20.8254	19.8963	20.1724	20.9126	20.2833	20.85	20.835	20.3772	20.1649	20.3306	20.1076	20.2029	20.7501	20.2116	20.1796	20.2455	20.3395	20.4561	20.6874	20.201	20.3882		0.208023	0.739127	NA	IPR031343	lmo:lmo0791			0.855516	0.619326	0.386004	0.783462	0.331432	0.913568	0.29357	0.359088	0.199039	0.0892554	0.48841	0.054981	0.829958
Q8Y657	18.2544	18.7461	18.7275	17.5646	17.5808	17.4633	17.4297	17.2218	17.3075	17.4748	17.5484	17.0601	17.1276	17.0943	17.212	17.3281	16.5596	18.1346	17.0641	17.5028	18.1926	18.576	17.5363	17.3197	17.3611	17.1446	17.3408	17.5865	+	1.92267	0.0132925	enzyme-directed rRNA pseudouridine synthesis [GO:0000455];pseudouridine synthase activity [GO:0009982];RNA binding [GO:0003723]	IPR002942;IPR006145;IPR006224;IPR006225;IPR020103;IPR036986	lmo:lmo1843			0.997003	0.619326	0.293991	0.758216	0.784626	0.599635	0.827498	0.921161	0.205857	0.038538	0.453894	0.517439	0.33652
Q8Y6W9	19.358	18.8404	18.8091	18.4507	18.5574	18.4489	18.592	18.4626	18.3081	18.2652	18.4662	18.2652	18.0027	18.4952	18.2708	18.257	18.1814	18.7279	18.0838	18.4867	19.0627	19.0025	18.4857	18.4542	18.3322	18.2562	18.3888	18.5444		1.07317	0.0937132	ATP binding [GO:0005524];DNA binding [GO:0003677];negative regulation of transcription, DNA-templated [GO:0045892];zinc ion binding [GO:0008270]	IPR003796;IPR005144	lmo:lmo1562			0.855719	0.615582	0.293991	0.613858	0.810266	0.887629	0.793052	0.364333	0.0660362	0.0388407	0.18026	0.569507	0.781416
Q8Y5X5	20.9918	21.9318	21.9474	19.5852	19.6806	19.7711	19.4052	19.4156	20.0133	19.6928	20.1346	19.4429	18.5601	19.3816	18.9857	19.0441	18.8179	20.4143	19.097	19.8678	20.047	21.6237	19.679	19.6114	19.7568	18.9758	19.4255	19.6706	+	3.30795	0.00131532	aromatic amino acid family biosynthetic process [GO:0009073];chorismate biosynthetic process [GO:0009423];chorismate synthase activity [GO:0004107];cytosol [GO:0005829];FMN binding [GO:0010181]	IPR000453;IPR020541;IPR035904	lmo:lmo1928	Biosynthesis of amino acids;Biosynthesis of antibiotics;Biosynthesis of secondary metabolites;Metabolic pathways;Phenylalanine, tyrosine and tryptophan biosynthesis	lmo00400;lmo01100;lmo01110;lmo01130;lmo01230	0.983048	0.960218	0.322197	0.691148	0.296352	0.887629	0.376981	0.863905	0.86521	0.0554479	0.34426	0.0418565	0.776224
Q8Y4P6	23.0994	22.903	22.9652	22.1779	22.1145	21.92	22.1486	22.2051	21.8533	22.0859	22.0963	21.9818	21.9639	22.1877	21.7512	22.179	22.3093	22.1568	22.4488	22.3811	22.3293	22.9892	22.0708	22.069	22.0547	21.9676	22.215	22.3864	+	5.50125	0.000339623	aerobic electron transport chain [GO:0019646];NAD(P)H dehydrogenase (quinone) activity [GO:0003955]	IPR023753;IPR036188	lmo:lmo2389	Oxidative phosphorylation	lmo00190	0.738715	0.710547	0.296762	0.658714	0.464489	0.4349	0.523568	0.099728	0.409275	0.040297	0.234305	0.155345	0.146446
Q8Y5L8	19.4484	19.2671	11.5241	18.8892	19.0206	17.7039	19.0712	19.039	17.6621	19.0933	19.0636	17.9093	18.6435	19.0353	18.0065	19.2543	18.7522	18.5385	19.0358	18.8268	18.7762	16.7465	18.5379	18.5907	18.6887	18.5618	18.8483	18.8796		0.104744	0.887515	cell wall organization [GO:0071555];integral component of plasma membrane [GO:0005887];penicillin binding [GO:0008658]	IPR001460;IPR005311;IPR005543;IPR012338;IPR036138	lmo:lmo2039	Peptidoglycan biosynthesis	lmo00550	0.605132	0.617376	0.296762	0.325703	0.457684	0.824751	0.606287	0.0529234	0.164014	0.0419644	0.0225821	0.145001	0.666017
Q8Y5Q0	20.5404	20.95	20.6074	19.6855	19.7589	19.9413	19.7838	19.5271	19.8597	19.7983	19.8257	20.1584	20.3959	19.8423	20.3032	21.5359	21.1854	22.0186	22.3163	21.7003	22.6446	20.6993	19.7952	19.7236	19.9275	20.1805	21.5799	22.2204	+	6.61697	5.55556e-05	acetolactate synthase activity [GO:0003984];butanediol metabolic process [GO:0034077];magnesium ion binding [GO:0000287];thiamine pyrophosphate binding [GO:0030976]	IPR000399;IPR011766;IPR012000;IPR012001;IPR012782;IPR029035;IPR029061	lmo:lmo2006	2-Oxocarboxylic acid metabolism;Biosynthesis of amino acids;Biosynthesis of antibiotics;Biosynthesis of secondary metabolites;Butanoate metabolism;C5-Branched dibasic acid metabolism;Metabolic pathways;Pantothenate and CoA biosynthesis;Valine, leucine and isoleucine biosynthesis	lmo00290;lmo00650;lmo00660;lmo00770;lmo01100;lmo01110;lmo01130;lmo01210;lmo01230	0.940485	0.612882	0.296762	0.671336	0.98967	0.675213	0.682662	0.662927	0.0423149	0.041607	0.311226	0.949677	0.436662
Q8Y7C6	16.6638	17.5242	17.1272	16.3477	17.0107	16.1776	16.0631	15.8327	16.5122	15.7808	15.8173	16.018	15.8765	15.4619	16.2524	15.6323	14.7686	15.5251	15.7484	14.708	15.5493	17.1051	16.512	16.136	15.872	15.8636	15.3087	15.3352	+	2.92281	0.00237313	cytosol [GO:0005829];DNA-templated transcription, termination [GO:0006353];RNA binding [GO:0003723];transcription antitermination [GO:0031564]	IPR006027;IPR011605;IPR035926	lmo:lmo1359			0.881899	0.619326	0.296762	0.997543	0.890594	0.537284	0.383001	0.466292	0.206261	0.0408993	0.984997	0.70345	0.254126
Q8Y875	14.2957	NaN	14.8457	13.8625	NaN	13.5448	13.1426	NaN	12.7778	12.9764	NaN	13.2256	13.2051	NaN	13.1074	12.8581	NaN	12.5902	12.4848	NaN	12.2402	14.5707	13.7037	12.9602	13.101	13.1563	12.7242	12.3625	+	3.33077	0.00131828	cytoplasm [GO:0005737];cytosol [GO:0005829];metal ion binding [GO:0046872];molybdenum incorporation into molybdenum-molybdopterin complex [GO:0018315];molybdopterin adenylyltransferase activity [GO:0061598];molybdopterin cofactor biosynthetic process [GO:0032324];molybdopterin molybdotransferase activity [GO:0061599];Mo-molybdopterin cofactor biosynthetic process [GO:0006777]	IPR001453;IPR005110;IPR005111;IPR036135;IPR036425;IPR036688;IPR038987	lmo:lmo1042	Folate biosynthesis;Metabolic pathways	lmo00790;lmo01100	0.950455	0.858565	0.296762	0.485302	0.348657	0.623018	0.587949	0.72519	0.652072	0.0427889	0.0608826	0.0641101	0.36525
Q8Y8Y3	17.48	18.7865	18.845	16.9138	18.6948	17.9371	16.7607	17.5678	17.9961	16.5615	17.1434	17.3806	16.6245	17.1748	17.8556	16.0665	16.5722	16.072	16.1158	16.7901	15.6516	18.3705	17.8486	17.4415	17.0285	17.2183	16.2369	16.1859	+	2.15742	0.00750072	NA	IPR004360;IPR029068;IPR037523	lmo:lmo0759			0.749786	0.615582	0.296762	0.977428	0.365285	0.875728	0.311949	0.104608	0.0999709	0.0402756	0.927931	0.0710614	0.746667
Q8Y5G0	19.7121	19.8296	19.8435	19.8926	20.265	20.5563	20.2394	20.5256	20.4654	20.1439	20.4993	20.7581	20.7117	20.8249	20.7781	20.7358	21.167	21.0964	21.2601	21.3649	21.5967	19.7951	20.238	20.4101	20.4671	20.7716	20.9998	21.4073	+	5.15712	0.000336449	acetyltransferase activity [GO:0016407]	IPR002505;IPR004614;IPR012147;IPR042112;IPR042113	lmo:lmo2103	Carbon metabolism;Metabolic pathways;Methane metabolism;Microbial metabolism in diverse environments;Propanoate metabolism;Pyruvate metabolism;Taurine and hypotaurine metabolism	lmo00430;lmo00620;lmo00640;lmo00680;lmo01100;lmo01120;lmo01200	0.881899	0.619326	0.444966	0.573657	0.298971	0.428504	0.331451	0.475039	0.219559	0.150988	0.132174	0.0424256	0.13726
Q8Y8E2	20.4867	19.3921	19.4269	19.8127	19.3912	19.2966	19.1896	18.5454	18.8421	19.3292	18.7638	18.8052	18.6101	18.5874	18.4175	18.7577	19.0993	18.4506	18.7371	18.4949	18.9543	19.7686	19.5002	18.859	18.9661	18.5383	18.7692	18.7288	+	2.21753	0.00837588	integral component of membrane [GO:0016021]	IPR007156;IPR023353	lmo:lmo0962			0.946638	0.619326	0.796948	0.977428	0.668567	0.299362	0.451343	0.691141	0.216289	0.567131	0.925285	0.34801	0.0375729
Q8Y3R5	17.1916	16.5373	NaN	17.5846	16.9017	NaN	17.258	17.2753	NaN	17.3203	17.22	NaN	17.4883	17.222	NaN	17.562	17.138	NaN	17.4496	16.9656	NaN	16.8644	17.2432	17.2666	17.2702	17.3552	17.35	17.2076		0.124338	0.889887	integral component of membrane [GO:0016021]	NA	lmo:lmo2768			0.881899	0.615582	0.299915	0.629046	0.374284	0.314377	0.807693	0.471098	0.0583052	0.0434429	0.191649	0.077051	0.0558234
Q8Y4I3	19.2351	21.0367	20.4135	18.9603	20.8452	19.5912	19.285	20.0631	21.3159	19.4019	19.4822	19.6826	19.6629	19.602	21.0515	19.488	19.5923	19.7502	20.2925	20.3177	20.099	20.2284	19.7989	20.2213	19.5222	20.1055	19.6101	20.2364		0.127287	0.8551	cytosol [GO:0005829];gluconeogenesis [GO:0006094];glyceraldehyde-3-phosphate biosynthetic process [GO:0046166];glycerol catabolic process [GO:0019563];glycolytic process [GO:0006096];triose-phosphate isomerase activity [GO:0004807]	IPR000652;IPR013785;IPR020861;IPR022896;IPR035990	lmo:lmo2457	Biosynthesis of amino acids;Biosynthesis of antibiotics;Biosynthesis of secondary metabolites;Carbon metabolism;Fructose and mannose metabolism;Glycolysis / Gluconeogenesis;Inositol phosphate metabolism;Metabolic pathways;Microbial metabolism in diverse environments	lmo00010;lmo00051;lmo00562;lmo01100;lmo01110;lmo01120;lmo01130;lmo01200;lmo01230	0.987308	0.65371	0.300389	0.671336	0.429866	0.544259	0.635656	0.894415	0.312805	0.0443098	0.312609	0.116559	0.264973
Q8Y6J0	15.5943	15.6344	16.0463	15.562	14.9079	15.3944	15.4842	14.616	15.315	15.619	14.9119	15.2556	15.2806	14.339	15.1791	15.8135	14.0789	15.6925	16.2353	13.9501	16.2476	15.7583	15.2881	15.1384	15.2621	14.9329	15.195	15.4777		0.0681607	0.99715	catalytic activity [GO:0003824];coenzyme binding [GO:0050662]	IPR001509;IPR010099;IPR013549;IPR036291	lmo:lmo1694			0.912855	0.960895	0.986545	0.516469	0.894187	0.993445	0.302001	0.570198	0.873133	0.962554	0.0702398	0.714379	0.986875
Q8Y6W1	24.3079	23.7531	23.9953	23.4399	22.9976	23.119	23.4903	23.0692	23.1488	23.1991	23.0839	23.2925	23.3391	23.0683	23.2004	23.3454	23.3888	23.4728	23.5842	23.3591	23.6899	24.0188	23.1855	23.2361	23.1918	23.2026	23.4023	23.5444	+	3.1843	0.00255882	cytoplasm [GO:0005737];cytosol [GO:0005829];glycolytic process [GO:0006096];kinase activity [GO:0016301];magnesium ion binding [GO:0000287];potassium ion binding [GO:0030955];pyruvate kinase activity [GO:0004743]	IPR001697;IPR008279;IPR011037;IPR015793;IPR015795;IPR015806;IPR015813;IPR018209;IPR036637;IPR036918;IPR040442	lmo:lmo1570	Biosynthesis of amino acids;Biosynthesis of antibiotics;Biosynthesis of secondary metabolites;Carbon metabolism;Glycolysis / Gluconeogenesis;Metabolic pathways;Microbial metabolism in diverse environments;Purine metabolism;Pyruvate metabolism	lmo00010;lmo00230;lmo00620;lmo01100;lmo01110;lmo01120;lmo01130;lmo01200;lmo01230	0.838682	0.628635	0.636792	0.786645	0.554275	0.302144	0.685544	0.217503	0.280643	0.34275	0.500195	0.22784	0.0384288
Q8YA83	19.7407	19.634	20.036	18.957	18.8246	18.8524	18.3561	18.6294	18.2943	18.1605	18.3876	18.1672	17.992	18.2232	17.9461	17.0626	17.2667	17.0544	16.5501	16.5093	16.4283	19.8036	18.878	18.4266	18.2384	18.0537	17.1279	16.4959	+	11.7406	0	cytosol [GO:0005829];magnesium ion binding [GO:0000287];phosphatase activity [GO:0016791]	IPR000150;IPR006379;IPR023214;IPR036412	lmo:lmo0276			0.838682	0.615582	0.860458	0.671336	0.852939	0.356097	0.302263	0.188761	0.0924284	0.699734	0.300939	0.64837	0.0702129
Q8Y4W1	13.9975	13.6253	NaN	13.4283	12.6476	NaN	13.6174	10.2548	NaN	13.3395	12.0853	NaN	13.0401	11.375	NaN	12.4755	NaN	NaN	11.9453	10.4432	NaN	13.8114	13.0379	11.9361	12.7124	12.2076	NaN	11.1942		0.338074	0.446555	NA	IPR007499	lmo:lmo2318			0.683711	0.537736	0.318531	0.510626	0.302365	NaN	NaN	0.0750924	0.0320917	0.0541389	0.0688392	0.0431086	NaN
P60357	15.8945	17.3808	17.4513	17.4189	16.6631	17.7497	17.0635	17.0041	17.0051	17.7388	17.1602	16.9204	17.512	16.6886	16.8585	17.5188	16.1307	16.5319	17.8771	15.522	16.1083	16.9089	17.2773	17.0242	17.2732	17.0197	16.7271	16.5025		0.0892958	0.946718	NA	IPR009309	lmo:lmo1503	NA	NA	0.92648	0.765339	0.487768	0.891196	0.99526	0.539808	0.303407	0.605945	0.52043	0.18314	0.72068	0.97622	0.259249
Q8YAD6	17.522	17.5068	17.4319	17.3577	16.9795	17.2351	17.1714	16.7334	16.6114	17.2337	16.667	16.7838	17.1438	16.5188	16.703	17.2898	16.3119	16.4521	16.8768	15.7697	15.9447	17.4869	17.1908	16.8387	16.8948	16.7885	16.6846	16.1971	+	1.64352	0.023895	integral component of membrane [GO:0016021];plasma membrane [GO:0005886]	IPR003838;IPR025857	lmo:lmo0195			0.912855	0.668302	0.374885	0.990163	0.821981	0.979522	0.303407	0.559323	0.339943	0.0837279	0.955678	0.588962	0.964732
P66699	21.8962	21.264	21.1874	21.7489	21.4914	21.9342	21.8062	21.6698	21.8755	21.4842	21.5591	22.0462	21.8821	21.7546	21.9113	21.6345	21.7831	21.9706	21.9655	21.8831	22.1942	21.4492	21.7248	21.7838	21.6965	21.8493	21.7961	22.0143		0.705577	0.243014	cytoplasm [GO:0005737];DNA binding [GO:0003677];DNA-directed 5'-3' RNA polymerase activity [GO:0003899];protein dimerization activity [GO:0046983];transcription, DNA-templated [GO:0006351]	IPR011260;IPR011262;IPR011263;IPR011773;IPR036603;IPR036643	lmo:lmo2606	RNA polymerase	lmo03020	0.881899	0.613756	0.421195	0.658714	0.303725	0.310756	0.321165	0.473852	0.0466218	0.122997	0.233508	0.0449213	0.0493033
Q8Y423	18.8082	18.3211	18.7183	18.132	17.6993	17.2017	17.7576	17.6251	17.2449	17.6769	17.72	17.0682	17.4696	17.6384	16.9051	17.3182	17.6038	17.0261	17.2981	17.2705	17.0373	18.6159	17.6777	17.5425	17.4884	17.3377	17.316	17.2019	+	2.70216	0.0039399	kinase activity [GO:0016301];phosphoenolpyruvate-dependent sugar phosphotransferase system [GO:0009401];protein-N(PI)-phosphohistidine-sugar phosphotransferase activity [GO:0008982];regulation of transcription, DNA-templated [GO:0006355]	IPR002178;IPR007737;IPR011608;IPR013011;IPR013196;IPR016152;IPR036095;IPR036388;IPR036634	lmo:lmo2652			0.84601	0.619326	0.536842	0.813686	0.303725	0.836492	0.886359	0.334694	0.20346	0.239103	0.556019	0.044762	0.686756
Q8Y4R5	19.2282	14.9115	18.9388	19.1178	18.4188	20.4443	19.0677	18.5811	20.1187	18.9921	18.6569	19.8113	19.4032	18.7929	20.0517	19.3562	19.1607	18.3017	20.1414	19.8179	18.0897	17.6928	19.327	19.2558	19.1534	19.4159	18.9395	19.3497		0.226226	0.632717	cytosolic small ribosomal subunit [GO:0022627];mRNA binding [GO:0003729];structural constituent of ribosome [GO:0003735];translation [GO:0006412]	IPR003029;IPR012340;IPR022967	lmo:lmo2369			0.741243	0.615582	0.47666	0.655563	0.303725	0.664275	0.417115	0.10101	0.0946765	0.171344	0.226854	0.0444381	0.421989
Q8Y8F4	19.0539	18.6835	18.877	18.6507	18.3352	18.8001	18.6653	18.3126	18.4383	18.5521	18.3957	18.6959	18.9196	18.3265	18.6414	19.1136	18.4241	18.6313	19.1646	18.3145	18.7329	18.8714	18.5953	18.4721	18.5479	18.6292	18.723	18.7373		0.182917	0.805168	integral component of membrane [GO:0016021]	IPR010315;IPR029058	lmo:lmo0950			0.881699	0.881827	0.466264	0.547583	0.303725	0.695423	0.541208	0.444424	0.695697	0.165439	0.0939955	0.0446477	0.45946
Q8Y757	20.0841	21.5543	21.6566	19.7777	21.4805	20.3034	19.4501	20.3572	20.8782	19.2402	19.7928	20.0292	19.4771	19.7373	20.7914	18.909	19.3143	19.1723	19.018	19.7093	19.331	21.0983	20.5205	20.2285	19.6874	20.0019	19.1319	19.3528	+	1.56492	0.0233214	cytoplasm [GO:0005737];exopolyphosphatase activity [GO:0004309];inorganic diphosphatase activity [GO:0004427];manganese ion binding [GO:0030145];polyphosphate catabolic process [GO:0006798]	IPR001667;IPR004097;IPR022934;IPR038222;IPR038763	lmo:lmo1448	Oxidative phosphorylation	lmo00190	0.830382	0.628635	0.341526	0.755833	0.428652	0.49489	0.30391	0.172269	0.256797	0.0621781	0.447047	0.115373	0.19649
Q8Y8K9	19.6027	19.9802	19.9326	19.5244	19.8358	19.8552	19.3165	19.5019	19.7402	19.2022	19.3861	19.8652	19.4614	19.4515	19.7888	19.4659	19.3233	19.4333	19.5727	19.3458	19.7675	19.8385	19.7385	19.5195	19.4845	19.5672	19.4075	19.562		0.574188	0.34273	heme binding [GO:0020037];oxygen binding [GO:0019825]	IPR002645;IPR012292;IPR014792;IPR036513	lmo:lmo0889			0.891224	0.615582	0.455841	0.692863	0.490473	0.420801	0.30391	0.495008	0.115334	0.159923	0.357055	0.179571	0.129278
Q8Y8S0	15.3321	14.5764	NaN	15.2676	13.6993	NaN	15.3121	13.4665	NaN	15.0271	13.5427	NaN	15.7013	13.7133	NaN	15.7881	13.4419	NaN	15.8462	12.8444	NaN	14.9542	14.4835	14.3893	14.2849	14.7073	14.615	14.3453		0.000595014	1	NA	IPR009351	lmo:lmo0824			0.950455	0.742423	0.934083	0.800121	0.556235	0.382524	0.30391	0.725288	0.464757	0.857122	0.517945	0.229016	0.0985914
O69192	19.2266	18.7585	18.7405	18.5063	18.3465	18.5679	18.4486	18.293	18.1127	18.3579	18.2405	18.4238	18.7241	18.4046	18.2579	18.8656	18.7112	18.735	18.9298	18.6489	19.0005	18.9085	18.4735	18.2848	18.3407	18.4622	18.7706	18.8597	+	2.59572	0.00673499	aminopeptidase activity [GO:0004177];cysteine-type endopeptidase activity [GO:0004197];cysteine-type peptidase activity [GO:0008234];cytoplasm [GO:0005737];homocysteine catabolic process [GO:0043418];response to toxic substance [GO:0009636]	IPR000169;IPR004134;IPR025660;IPR038765	lmo:lmo2338			0.992763	0.621917	0.304981	0.808894	0.99526	0.665789	0.67837	0.907957	0.229054	0.0465451	0.542833	0.982662	0.424743
Q8Y3Z9	22.0263	21.3054	20.4436	21.1545	20.5645	19.6752	20.8641	20.483	19.2688	20.6391	20.488	19.5276	20.4669	20.5621	18.8918	20.0645	19.6693	18.7543	19.4757	19.2954	18.2861	21.2584	20.4647	20.2053	20.2183	19.9736	19.496	19.0191	+	1.21933	0.0467183	ATP binding [GO:0005524];detection of chemical stimulus [GO:0009593];integral component of membrane [GO:0016021];phosphorelay sensor kinase activity [GO:0000155];plasma membrane [GO:0005886]	IPR003594;IPR003661;IPR003852;IPR004358;IPR005467;IPR006016;IPR014729;IPR025201;IPR029016;IPR036097;IPR036890;IPR038318	lmo:lmo2679	Two-component system	lmo02020	0.683711	0.960248	0.304981	0.658714	0.766933	0.420801	0.472546	0.0743969	0.871265	0.0461447	0.239643	0.496642	0.126658
Q8Y6A0	16.6225	17.6426	17.9171	16.4288	17.2037	16.4941	15.8044	16.2461	16.2569	15.6324	15.8525	15.9401	15.7433	15.973	16.2679	15.0903	15.6536	15.848	14.3677	15.1867	15.0176	17.3941	16.7089	16.1025	15.8083	15.9947	15.5306	14.8573	+	4.12254	0.000541935	gamma-glutamyl-gamma-aminobutyrate hydrolase activity [GO:0033969];glutamine metabolic process [GO:0006541]	IPR011697;IPR017926;IPR029062	lmo:lmo1795			0.810875	0.615582	0.304981	0.891196	0.466764	0.487751	0.794124	0.14665	0.155136	0.0459093	0.720612	0.15836	0.190432
Q8YAC1	17.183	17.9826	17.8605	16.4226	17.0483	17.4339	16.1022	16.3119	17.8555	15.7283	16.3133	17.4633	15.7722	16.1162	17.805	15.1728	15.219	17.876	14.6828	15.6467	18.4078	17.6753	16.9683	16.7565	16.5016	16.5645	16.0892	16.2458		0.145549	0.798678	dihydroneopterin aldolase activity [GO:0004150];folic acid biosynthetic process [GO:0046656];folic acid-containing compound metabolic process [GO:0006760];tetrahydrofolate biosynthetic process [GO:0046654]	IPR006156;IPR006157	lmo:lmo0225	Folate biosynthesis;Metabolic pathways	lmo00790;lmo01100	0.71642	0.615582	0.304981	0.953867	0.802662	0.878249	0.603542	0.0932561	0.0890963	0.0466084	0.871199	0.55935	0.750699
Q8Y3S7	21.8384	22.3147	22.3731	20.67	21.4212	21.1165	21.1147	21.2931	21.7809	21.2853	21.7521	21.2306	20.2401	21.2652	21.0421	21.1561	20.9905	22.1143	21.4061	21.757	22.1675	22.1754	21.0692	21.3962	21.4227	20.8492	21.4203	21.7768	+	1.48622	0.0309041	endopeptidase activity [GO:0004175];serine-type D-Ala-D-Ala carboxypeptidase activity [GO:0009002]	IPR001967;IPR012338;IPR012907;IPR015956;IPR018044;IPR037167	lmo:lmo2754	Metabolic pathways;Peptidoglycan biosynthesis	lmo00550;lmo01100	0.987308	0.763899	0.615454	0.692863	0.396837	0.544259	0.305989	0.888819	0.517584	0.321018	0.351613	0.0912733	0.266848
Q8Y6G6	21.2215	20.9091	21.0334	20.0821	20.0602	20.0278	19.9524	20.1008	19.7918	19.8133	20.027	19.7484	19.4998	19.9259	19.4855	19.4686	19.5068	19.464	19.3049	19.5308	19.4917	21.0547	20.0567	19.9483	19.8629	19.6371	19.4798	19.4425	+	7.48522	8.51064e-05	ATP binding [GO:0005524];DNA binding [GO:0003677];integral component of membrane [GO:0016021];phosphoenolpyruvate-dependent sugar phosphotransferase system [GO:0009401];regulation of transcription, DNA-templated [GO:0006355];transcription factor binding [GO:0008134]	IPR002078;IPR003593;IPR004701;IPR011608;IPR025943;IPR027417;IPR033887;IPR036390;IPR036634;IPR036662	lmo:lmo1721			0.659083	0.80269	0.351052	0.711805	0.918002	0.852859	0.306379	0.062557	0.573656	0.065612	0.379629	0.761434	0.720281
Q8Y4P9	19.1767	19.0702	19.1543	18.6097	18.646	18.6665	18.6895	18.4711	18.0319	18.5241	18.6895	18.033	18.692	18.7489	18.033	18.7741	18.9591	17.4258	18.7476	19.0746	17.3104	19.1338	18.6407	18.3975	18.4155	18.4913	18.3864	18.3775		0.231801	0.661346	integral component of membrane [GO:0016021]	IPR003832	lmo:lmo2386			0.85231	0.892982	0.58857	0.658714	0.30701	0.625077	0.832062	0.351282	0.727483	0.284457	0.259017	0.0463144	0.369071
Q8Y3W7	18.0011	18.0473	18.1728	17.4263	17.2622	16.848	16.4777	16.9814	16.6215	16.6794	17.0692	16.5637	16.1216	16.8507	16.3082	16.0441	16.9268	15.6938	15.6706	16.1568	15.2884	18.0738	17.1788	16.6936	16.7708	16.4268	16.2216	15.7053	+	4.15456	0.000545455	carbohydrate metabolic process [GO:0005975];kinase activity [GO:0016301];phosphotransferase activity, alcohol group as acceptor [GO:0016773]	IPR000577;IPR018483;IPR018484;IPR018485	lmo:lmo2712	Biosynthesis of antibiotics;Biosynthesis of secondary metabolites;Carbon metabolism;Metabolic pathways;Microbial metabolism in diverse environments;Pentose phosphate pathway	lmo00030;lmo01100;lmo01110;lmo01120;lmo01130;lmo01200	0.846376	0.731623	0.560669	0.671336	0.30817	0.60946	0.99939	0.336326	0.451655	0.263011	0.307555	0.0468107	0.350255
Q8Y989	14.1266	16.3749	17.38	16.9443	16.8453	17.4881	16.9319	16.8406	16.7757	17.02	16.7705	16.872	17.3174	16.5893	17.0745	17.5133	16.8384	16.804	17.2665	16.393	16.8226	15.9605	17.0926	16.8494	16.8875	16.9937	17.0519	16.8274		0.296448	0.539217	integral component of membrane [GO:0016021];metal ion binding [GO:0046872];plasma membrane [GO:0005886];sulfuric ester hydrolase activity [GO:0008484]	IPR000917;IPR012160;IPR017850	lmo:lmo0644			0.680125	0.918033	0.418532	0.419838	0.308814	0.733019	0.348029	0.0713189	0.765938	0.118676	0.0411441	0.0471142	0.538666
P66484	22.7155	22.5594	22.6966	22.2041	22.3001	22.2817	22.4467	22.3303	22.203	22.4363	22.5217	22.4918	22.4814	22.4743	22.2157	22.472	22.5043	22.6511	22.5344	22.3608	22.6062	22.6571	22.262	22.3267	22.4833	22.3905	22.5425	22.5005	+	2.25426	0.0213575	cytosolic small ribosomal subunit [GO:0022627];ribosomal small subunit assembly [GO:0000028];rRNA binding [GO:0019843];structural constituent of ribosome [GO:0003735];translation [GO:0006412]	IPR002222;IPR005732;IPR020934;IPR023575	lmo:lmo2628	Ribosome	lmo03010	0.82164	0.733224	0.860458	0.54902	0.98967	0.310103	0.477905	0.155553	0.456554	0.700829	0.106115	0.949257	0.0398692
P66611	22.7909	22.474	22.7016	22.0764	21.7184	21.9179	21.8907	21.5722	21.7384	21.9023	21.7499	21.8562	21.8422	21.607	21.6115	21.6638	21.7341	21.8273	21.5308	21.3352	21.6546	22.6555	21.9042	21.7338	21.8361	21.6869	21.7417	21.5069	+	5.43685	0.000333333	cytosolic small ribosomal subunit [GO:0022627];mRNA binding [GO:0003729];ribosomal small subunit assembly [GO:0000028];rRNA binding [GO:0019843];structural constituent of ribosome [GO:0003735];translation [GO:0006412];tRNA binding [GO:0000049]	IPR000235;IPR005717;IPR020606;IPR023798;IPR036823	lmo:lmo2655	Ribosome	lmo03010	0.838682	0.829737	0.906419	0.552586	0.935783	0.310103	0.430224	0.190279	0.610377	0.796805	0.118457	0.796903	0.0401988
Q8Y6T0	20.0873	20.9658	20.9484	19.5839	20.7512	19.856	19.1781	19.7805	20.1356	19.1235	19.3538	19.4635	19.1936	19.3202	20.1346	18.8449	18.9089	19.0252	18.8708	19.0876	18.9297	20.6672	20.0637	19.6981	19.3136	19.5495	18.9263	18.9627	+	2.84086	0.00274864	aminopeptidase activity [GO:0004177]	IPR000787;IPR035097	lmo:lmo1603			0.997003	0.723453	0.718346	0.598534	0.761661	0.310329	0.824633	0.936101	0.430393	0.446759	0.150831	0.480542	0.040514
O32823	22.496	21.2832	21.7369	21.5543	20.4717	20.7751	21.6504	20.555	20.6211	20.6874	20.5986	20.657	21.3023	20.3925	20.3941	20.3916	20.731	20.4784	20.514	20.4081	20.6959	21.8387	20.9337	20.9422	20.6477	20.6963	20.5337	20.5394	+	1.43688	0.0335711	cytoplasm [GO:0005737];removal of superoxide radicals [GO:0019430];thioredoxin-disulfide reductase activity [GO:0004791]	IPR005982;IPR008255;IPR023753;IPR036188	lmo:lmo2478	Selenocompound metabolism	lmo00450	0.826307	0.811277	0.746636	0.880694	0.773539	0.310756	0.733581	0.165939	0.586823	0.500072	0.692684	0.50195	0.0532362
P60426	22.0794	21.7178	21.8251	22.059	21.6647	21.7433	22.2874	21.6865	21.9165	22.2908	21.8776	22.0705	22.2932	21.679	21.977	22.1963	21.9358	22.2196	22.2414	21.9841	22.3289	21.8741	21.8223	21.9635	22.0796	21.983	22.1173	22.1848		0.33046	0.594532	cytoplasmic translation [GO:0002181];cytosolic large ribosomal subunit [GO:0022625];rRNA binding [GO:0019843];structural constituent of ribosome [GO:0003735];transferase activity [GO:0016740]	IPR002171;IPR005880;IPR008991;IPR012340;IPR014722;IPR014726;IPR022666;IPR022669;IPR022671	lmo:lmo2629	Ribosome	lmo03010	0.674348	0.715755	0.608064	0.605048	0.894187	0.310756	0.523057	0.0664645	0.421341	0.313527	0.161131	0.722122	0.0442398
P66372	21.4914	21.2055	21.2821	21.2879	21.099	21.4315	21.5236	21.4394	21.4926	21.6765	21.4337	21.6488	21.4989	21.4232	21.5236	21.5945	21.56	21.7796	21.8514	21.4067	21.8505	21.3263	21.2728	21.4852	21.5864	21.4819	21.6447	21.7029	+	1.60345	0.0461057	rRNA binding [GO:0019843];small ribosomal subunit [GO:0015935];structural constituent of ribosome [GO:0003735];translation [GO:0006412];tRNA binding [GO:0000049]	IPR005679;IPR006032;IPR012340	lmo:lmo2656	Ribosome	lmo03010	0.86451	0.996519	0.608064	0.671336	0.991873	0.310756	0.417115	0.397688	0.994055	0.313214	0.311224	0.963448	0.0442006
P66383	20.3004	20.0338	20.2338	19.8745	19.4812	19.8338	20.0072	19.7456	19.7394	19.9588	19.8411	19.9036	19.9819	19.7264	19.5956	20.0693	19.9787	20.0752	19.9759	19.8147	20.0168	20.1893	19.7298	19.8308	19.9011	19.768	20.041	19.9358	+	1.69533	0.039462	cytosol [GO:0005829];ribosome [GO:0005840];rRNA binding [GO:0019843];structural constituent of ribosome [GO:0003735];translation [GO:0006412];tRNA binding [GO:0000049]	IPR001892;IPR010979;IPR018269;IPR019980;IPR027437	lmo:lmo2608	Ribosome	lmo03010	0.85231	0.916178	0.849898	0.658714	0.982083	0.310756	0.618116	0.350249	0.761898	0.680538	0.263291	0.928535	0.0533397
Q8Y3Y4	15.6654	17.5909	17.2216	15.3891	17.6792	16.4602	15.2909	16.2145	17.0725	15.1151	15.5555	15.7484	15.339	15.1325	16.8274	14.719	14.0332	15.1403	15.2825	15.2865	14.7502	16.826	16.5095	16.1926	15.473	15.7663	14.6308	15.1064	+	1.29668	0.0388704	cytosol [GO:0005829];glycerol catabolic process [GO:0019563];glycerone kinase activity [GO:0004371]	IPR004006;IPR012736	lmo:lmo2695	Glycerolipid metabolism;Metabolic pathways	lmo00561;lmo01100	0.997003	0.743806	0.568651	0.658714	0.945672	0.310756	0.658671	0.963065	0.473523	0.269401	0.241385	0.834968	0.0491086
Q8Y401	18.5544	19.6378	18.6601	18.3372	19.0058	17.6124	17.6507	18.2969	17.7396	17.7306	17.8592	16.88	17.5216	17.5389	17.1999	16.828	17.0744	16.1166	16.8988	16.8898	15.7641	18.9508	18.3185	17.8958	17.4899	17.4201	16.673	16.5176	+	3.17191	0.00150211	NA	IPR000073;IPR029058	lmo:lmo2677			0.963661	0.81494	0.812672	0.671336	0.336275	0.310756	0.970053	0.757472	0.59056	0.603699	0.299525	0.0573528	0.0498599
Q8Y440	22.3295	21.786	21.916	21.9893	21.4925	21.4575	22.0267	21.6315	21.6604	22.0068	21.5658	21.8249	22.0062	21.6115	21.6287	22.0024	21.8967	22.0218	21.9806	21.9934	22.1103	22.0105	21.6464	21.7729	21.7992	21.7488	21.9736	22.0281		0.564385	0.349944	cytosol [GO:0005829];cytosolic large ribosomal subunit [GO:0022625];rRNA binding [GO:0019843];structural constituent of ribosome [GO:0003735];translation [GO:0006412]	IPR000597;IPR009000;IPR019926;IPR019927	lmo:lmo2632	Ribosome	lmo03010	0.838682	0.725615	0.832122	0.596226	0.478518	0.310756	0.886453	0.245551	0.445528	0.644134	0.147864	0.168964	0.0417615
Q8Y441	21.4613	21.0298	21.4327	21.4755	20.8585	21.2397	21.5156	21.25	21.0898	21.6452	21.2872	21.3996	21.5725	21.1644	21.0597	21.4554	21.3423	21.3569	21.6334	21.36	21.6419	21.3079	21.1912	21.2852	21.444	21.2655	21.3849	21.5451		0.279818	0.673401	cytosolic large ribosomal subunit [GO:0022625];ribosomal large subunit assembly [GO:0000027];rRNA binding [GO:0019843];structural constituent of ribosome [GO:0003735];translation [GO:0006412]	IPR012677;IPR012678;IPR013025	lmo:lmo2630	Ribosome	lmo03010	0.840584	0.978726	0.988774	0.658058	0.945672	0.310756	0.935303	0.269119	0.956373	0.966584	0.229828	0.83382	0.052227
Q8Y458	21.4106	21.1743	21.6138	20.9103	20.2943	20.6221	20.6377	20.3647	20.3612	20.5578	20.4656	20.5854	20.4525	20.3752	20.4341	20.1039	20.4438	20.609	19.9803	20.2527	20.4244	21.3996	20.6089	20.4545	20.5362	20.4206	20.3856	20.2192	+	3.80755	0.00102913	cytosolic large ribosomal subunit [GO:0022625];mRNA binding [GO:0003729];negative regulation of translation [GO:0017148];ribosome [GO:0005840];structural constituent of ribosome [GO:0003735];translation [GO:0006412]	IPR005822;IPR005823;IPR023563;IPR036899	lmo:lmo2597	Ribosome	lmo03010	0.838682	0.759156	0.901085	0.67045	0.696804	0.310756	0.360877	0.241932	0.499687	0.780683	0.27951	0.403877	0.0480253
Q8Y4G7	NaN	NaN	12.2082	NaN	14.0444	14.0237	NaN	14.0948	13.7219	NaN	14.1271	14.0554	NaN	13.8838	14.4209	NaN	13.5775	13.8816	NaN	13.4811	13.8894	NaN	14.0341	13.9084	14.0912	14.1523	13.7296	13.6853		0.424539	0.43148	aldose 1-epimerase activity [GO:0004034];carbohydrate binding [GO:0030246];cytoplasm [GO:0005737];galactose catabolic process via UDP-galactose [GO:0033499];glucose metabolic process [GO:0006006]	IPR008183;IPR011013;IPR014718;IPR015443	lmo:lmo2476	Biosynthesis of antibiotics;Biosynthesis of secondary metabolites;Galactose metabolism;Glycolysis / Gluconeogenesis;Metabolic pathways;Microbial metabolism in diverse environments	lmo00010;lmo00052;lmo01100;lmo01110;lmo01120;lmo01130	NaN	0.628635	0.858349	0.658714	0.85848	0.310756	0.618116	NaN	0.256768	0.695234	0.241387	0.661646	0.0493595
Q8Y4R2	19.6908	20.3352	20.3217	19.1446	19.7596	19.3196	19.0822	18.8607	19.5118	19.0011	18.5141	19.083	19.3189	18.7934	19.6873	19.2045	17.8641	19.0509	19.6692	18.0726	19.4434	20.1159	19.4079	19.1516	18.8661	19.2665	18.7065	19.0617		1.02248	0.0824337	ATP binding [GO:0005524];ATPase activity [GO:0016887]	IPR003439;IPR003593;IPR017871;IPR027417	lmo:lmo2372			0.997003	0.743806	0.749117	0.667639	0.918002	0.310756	0.946235	0.965988	0.471736	0.503903	0.275925	0.761218	0.0506014
Q8Y4R7	23.2665	22.6726	22.9349	22.8516	22.2882	22.7269	22.8211	22.5564	22.5866	22.7066	22.5958	22.7797	22.8459	22.6258	22.5598	22.8651	22.8585	23.0051	23.154	22.8608	23.2108	22.958	22.6222	22.6547	22.694	22.6772	22.9096	23.0752		1.12211	0.101585	cytosol [GO:0005829];gluconeogenesis [GO:0006094];glucose 6-phosphate metabolic process [GO:0051156];glucose-6-phosphate isomerase activity [GO:0004347];glycolytic process [GO:0006096];intramolecular transferase activity [GO:0016866];monosaccharide binding [GO:0048029]	IPR001672;IPR018189;IPR035476;IPR035482	lmo:lmo2367	Amino sugar and nucleotide sugar metabolism;Biosynthesis of antibiotics;Biosynthesis of secondary metabolites;Carbon metabolism;Glycolysis / Gluconeogenesis;Metabolic pathways;Microbial metabolism in diverse environments;Pentose phosphate pathway;Starch and sucrose metabolism	lmo00010;lmo00030;lmo00500;lmo00520;lmo01100;lmo01110;lmo01120;lmo01130;lmo01200	0.840584	0.947034	0.608216	0.658714	0.565003	0.310756	0.643647	0.302654	0.82924	0.314413	0.255879	0.234508	0.0441974
Q8Y529	19.9826	19.7563	19.9512	19.2021	19.0494	19.0762	18.8477	19.0469	18.7782	19.0499	18.8658	18.6452	18.9606	18.7915	18.4355	18.937	18.7759	18.0828	18.8964	18.694	17.6513	19.8967	19.1092	18.8909	18.8536	18.7292	18.5985	18.4139	+	2.56847	0.00462658	oxidoreductase activity [GO:0016491]	IPR018170;IPR020471;IPR023210;IPR036812	lmo:lmo2247			0.909478	0.927404	0.584606	0.81849	0.757949	0.310756	0.619483	0.531836	0.789277	0.280408	0.571306	0.477602	0.047495
Q8Y5U2	17.5745	16.7024	17.0688	16.715	16.4804	16.4128	16.3165	15.9633	15.8821	16.3818	16.351	16.1981	16.2076	16.2714	15.8695	15.9765	16.1804	15.3899	15.3557	15.9244	15.4112	17.1152	16.5361	16.054	16.3103	16.1162	15.8489	15.5638	+	3.4064	0.00139093	integral component of membrane [GO:0016021];transmembrane transport [GO:0055085]	IPR032688	lmo:lmo1963			0.840584	0.792276	0.389363	0.937962	0.444226	0.310756	0.671154	0.305464	0.561988	0.0949005	0.824708	0.126731	0.0476541
Q8Y638	19.1398	18.6909	18.8053	18.8559	18.3592	18.4918	18.8034	18.6279	18.5819	18.8399	18.6441	19.0558	19.1026	18.656	18.554	19.4554	19.0181	19.1843	19.6991	19.0249	19.3843	18.8786	18.569	18.6711	18.8466	18.7709	19.2193	19.3694	+	1.88113	0.0185165	NA	IPR013830;IPR036514	lmo:lmo1862			0.840584	0.976567	0.428856	0.641701	0.482299	0.310756	0.985565	0.304421	0.938952	0.132219	0.214328	0.173277	0.0527464
Q8Y687	16.0712	15.8891	16.0677	17.4545	16.7518	17.1476	17.8238	17.2826	17.2058	17.5857	17.4361	17.6154	17.7927	17.5166	17.5243	18.3272	18.0327	18.1942	18.2518	18.2295	18.5639	16.0094	17.118	17.4374	17.5458	17.6112	18.1847	18.3484	+	7.0632	7.69231e-05	DNA binding [GO:0003677];DNA-binding transcription factor activity [GO:0003700];fatty acid biosynthetic process [GO:0006633];negative regulation of fatty acid biosynthetic process [GO:0045717];negative regulation of transcription, DNA-templated [GO:0045892]	IPR017275;IPR029069;IPR036388	lmo:lmo1810			0.997003	0.762792	0.794518	0.596226	0.546864	0.310756	0.932693	0.934617	0.513613	0.561227	0.147799	0.218964	0.0517083
Q8Y6A6	15.0296	NaN	15.3143	14.5331	NaN	14.5478	14.1684	NaN	14.2955	14.6338	NaN	14.0774	14.1135	NaN	13.3528	14.4782	NaN	13.5021	14.3588	NaN	12.6645	15.172	14.5404	14.2319	14.3556	13.7331	13.9902	13.5117		0.625265	0.207693	cytosol [GO:0005829];electron transfer activity [GO:0009055];NAD(P)H dehydrogenase (quinone) activity [GO:0003955];oxidoreductase activity [GO:0016491]	IPR003680;IPR029039	lmo:lmo1789			0.960142	0.621917	0.389363	0.887401	0.389488	0.310756	0.848503	0.750174	0.231209	0.0919896	0.711809	0.0826647	0.0456551
Q8Y6K3	20.8877	20.5023	20.1806	20.8946	20.7349	20.5196	21.0819	21.0321	20.5994	20.7947	21.0321	20.7623	20.9991	20.9923	20.5795	20.9315	21.1758	20.8912	20.8858	20.8234	20.9386	20.5235	20.7163	20.9045	20.863	20.857	20.9995	20.8826		0.607073	0.315004	5-methyltetrahydropteroyltriglutamate-homocysteine S-methyltransferase activity [GO:0003871];methionine biosynthetic process [GO:0009086];zinc ion binding [GO:0008270]	IPR002629;IPR006276;IPR013215;IPR038071	lmo:lmo1681	Biosynthesis of amino acids;Biosynthesis of secondary metabolites;Cysteine and methionine metabolism;Metabolic pathways;Selenocompound metabolism	lmo00270;lmo00450;lmo01100;lmo01110;lmo01230	0.838682	0.906877	0.505435	0.716091	0.688102	0.310756	0.559077	0.215677	0.747871	0.198287	0.385734	0.394836	0.0447124
Q8Y6P6	13.8409	NaN	NaN	13.4252	13.9418	NaN	13.3306	13.33	NaN	12.9045	13.2491	NaN	12.8756	13.6879	NaN	12.6295	13.1021	NaN	12.3619	13.7224	NaN	NaN	13.6835	13.3303	13.0768	13.2817	12.8658	13.0422		0.163096	0.785609	NA	IPR003507;IPR027461;IPR027478;IPR029062;IPR040449;IPR040921	lmo:lmo1638			NaN	0.678019	0.561667	0.376965	0.464489	0.310756	0.348077	NaN	0.356037	0.264599	0.033546	0.153889	0.0528633
Q8Y6T1	21.3354	20.7337	21.1019	20.611	20.0396	20.1	20.6659	20.113	19.8198	20.2683	20.3568	20.0437	20.6896	20.2713	19.914	20.3962	20.5566	20.3285	20.4999	20.6929	20.7449	21.057	20.2502	20.1996	20.2229	20.2917	20.4271	20.6459	+	1.61186	0.0283847	integral component of membrane [GO:0016021]	IPR009293	lmo:lmo1602			0.838682	0.643304	0.854964	0.887401	0.611152	0.310756	0.717501	0.254907	0.295513	0.689821	0.712287	0.275972	0.0418098
Q8Y6X2	22.7004	22.2441	22.3231	21.8895	21.5571	21.6875	21.788	21.7092	21.5321	21.7308	21.6618	21.5796	21.5499	21.6485	21.3482	21.6766	21.6138	21.5279	21.648	21.4884	21.6703	22.4226	21.7113	21.6764	21.6574	21.5155	21.6061	21.6023	+	4.33694	0.000677966	ATP binding [GO:0005524];cytoplasm [GO:0005737];metal ion binding [GO:0046872];threonine-tRNA ligase activity [GO:0004829];threonyl-tRNA aminoacylation [GO:0006435];tRNA binding [GO:0000049]	IPR002314;IPR002320;IPR004095;IPR004154;IPR006195;IPR012675;IPR012676;IPR012947;IPR018163;IPR033728;IPR036621	lmo:lmo1559	Aminoacyl-tRNA biosynthesis	lmo00970	0.84601	0.95216	0.722654	0.77348	0.901242	0.310756	0.379782	0.33175	0.838426	0.456975	0.475948	0.731206	0.0481254
Q8Y6Y6	19.0376	19.1699	19.3464	18.6383	18.6241	18.3654	18.5496	18.2281	17.9111	18.396	17.9953	17.6703	18.4929	17.8827	17.5016	18.5027	17.3985	17.1562	18.985	17.2746	16.5099	19.1846	18.5426	18.2296	18.0205	17.9591	17.6858	17.5898		1.07411	0.0692393	cell morphogenesis [GO:0000902];division septum assembly [GO:0000917];regulation of cell septum assembly [GO:1901891]	IPR005526;IPR013033;IPR016098;IPR036145	lmo:lmo1545			0.950455	0.842755	0.707946	0.755833	0.409457	0.310756	0.659636	0.722095	0.630992	0.433705	0.447196	0.0987497	0.0433633
Q8Y6Y7	20.6228	20.3542	20.6474	19.8672	19.4892	19.364	19.7529	19.169	19.1543	19.2598	19.1632	19.1421	19.6758	19.0809	19.1003	19.2136	18.6846	18.6849	19.2894	18.5034	18.7208	20.5414	19.5735	19.3587	19.1884	19.2857	18.861	18.8379	+	4.0718	0.000632219	ATP binding [GO:0005524];ATPase activity [GO:0016887];cytoplasmic side of plasma membrane [GO:0009898];cytosol [GO:0005829];negative regulation of cell division [GO:0051782];plasma membrane [GO:0005886]	IPR002586;IPR010223;IPR025501;IPR027417	lmo:lmo1544			0.997003	0.791978	0.363066	0.671336	0.571835	0.310756	0.599311	0.929551	0.559664	0.074528	0.317328	0.242677	0.0427846
Q8Y6Y9	24.7067	24.4138	24.5068	23.7933	23.497	23.7504	23.6461	23.6533	23.5662	23.6509	23.4359	23.5417	23.4193	23.4235	23.2972	23.1027	23.3814	23.2881	22.902	23.0575	23.2435	24.5425	23.6802	23.6219	23.5428	23.38	23.2574	23.0677	+	7.32927	6.89655e-05	ribosome [GO:0005840];rRNA binding [GO:0019843];structural constituent of ribosome [GO:0003735];translation [GO:0006412]	IPR001787;IPR018258;IPR028909;IPR036164	lmo:lmo1542	Ribosome	lmo03010	0.687087	0.87084	0.450155	0.750394	0.941751	0.310756	0.455181	0.0843015	0.676849	0.15404	0.428476	0.812504	0.0443959
Q8Y705	18.8699	18.7107	18.7865	18.6647	18.4054	18.518	18.657	18.3171	18.0542	18.4919	18.2848	18.0829	18.2823	18.0476	17.8435	17.8671	17.0892	17.2207	17.5813	16.3823	16.7708	18.789	18.5294	18.3428	18.2866	18.0578	17.3923	16.9115	+	4.15782	0.00057508	5'-3' exonuclease activity [GO:0008409];DNA recombination [GO:0006310];DNA repair [GO:0006281];nucleic acid binding [GO:0003676]	IPR001667;IPR003156;IPR004610;IPR018779;IPR038763;IPR041122	lmo:lmo1525	Base excision repair;Homologous recombination;Mismatch repair	lmo03410;lmo03430;lmo03440	0.86036	0.615582	0.318953	0.613858	0.314261	0.310756	0.318912	0.375612	0.0814728	0.0546776	0.179803	0.0502483	0.047147
Q8Y793	19.3307	19.0968	19.247	19.0459	18.5445	18.8252	19.0878	18.8818	18.7456	19.2565	18.8767	18.9865	19.5147	18.9389	18.9164	19.9887	19.6438	19.7625	20.4763	19.9964	20.3008	19.2248	18.8052	18.9051	19.0399	19.1233	19.7983	20.2578	+	4.92623	0.000358974	NA	IPR001453;IPR008135;IPR008136;IPR036425;IPR036653;IPR041424	lmo:lmo1397	Nicotinate and nicotinamide metabolism	lmo00760	0.840584	0.754936	0.389427	0.386374	0.444226	0.310756	0.968543	0.280214	0.493225	0.0968816	0.0350313	0.133355	0.0519601
Q8Y7D0	16.0375	NaN	15.7755	15.2391	NaN	14.8435	14.567	NaN	14.3492	14.6401	NaN	14.3498	14.2193	NaN	14.5508	14.0177	NaN	14.1002	13.3054	NaN	13.3829	15.9065	15.0413	14.4581	14.4949	14.3851	14.059	13.3441	+	4.23355	0.00047138	integral component of membrane [GO:0016021]	IPR010787	lmo:lmo1353			0.838682	0.619326	0.92511	0.951571	0.826728	0.310756	0.969632	0.217473	0.210858	0.832106	0.857456	0.595398	0.0510636
Q8Y7F9	20.9044	20.596	20.6164	21.088	20.3782	20.637	21.1044	20.6185	20.7071	20.9431	20.6682	20.7813	21.2817	20.6555	20.5929	21.0808	20.8089	20.6411	21.2212	20.6231	20.7944	20.7056	20.7011	20.81	20.7975	20.8433	20.8436	20.8796		0.0110452	1	cytosol [GO:0005829];DNA-binding transcription factor activity [GO:0003700];DNA-templated transcription, termination [GO:0006353];RNA binding [GO:0003723];transcription antitermination [GO:0031564]	IPR003029;IPR004087;IPR009019;IPR010213;IPR012340;IPR013735;IPR015946;IPR022967;IPR025249;IPR030842;IPR036555	lmo:lmo1322			0.983048	0.94645	0.600189	0.740734	0.448858	0.310756	0.554406	0.845807	0.82215	0.301091	0.415403	0.139053	0.0493878
Q8Y7Q1	23.4363	23.0674	23.326	22.729	22.3177	22.5634	22.6848	22.555	22.3471	22.5723	22.5179	22.445	22.5042	22.2652	22.3663	22.3339	22.2778	22.3666	22.2724	22.2749	22.2665	23.2766	22.5367	22.529	22.5118	22.3785	22.3261	22.2713	+	5.22532	0.000381743	ATP binding [GO:0005524];magnesium ion binding [GO:0000287];phenylalanine-tRNA ligase activity [GO:0004826];phenylalanine-tRNA ligase complex [GO:0009328];phenylalanyl-tRNA aminoacylation [GO:0006432];tRNA binding [GO:0000049]	IPR002547;IPR004532;IPR005121;IPR005146;IPR005147;IPR009061;IPR012340;IPR020825;IPR033714;IPR036690;IPR041616	lmo:lmo1222	Aminoacyl-tRNA biosynthesis	lmo00970	0.838682	0.742529	0.608064	0.651221	0.885096	0.310756	0.321165	0.225043	0.468502	0.313112	0.221766	0.696991	0.0488733
Q8Y852	19.3818	19.6809	19.6945	18.451	19.1821	18.6201	18.2163	18.95	18.4717	17.9271	19.0233	18.313	17.8461	18.6221	18.3829	17.0974	17.0605	18.0346	16.6596	16.7767	18.0503	19.5857	18.7511	18.546	18.4211	18.2837	17.3975	17.1622	+	3.26641	0.00135948	inositol monophosphate 1-phosphatase activity [GO:0008934];inositol phosphate dephosphorylation [GO:0046855];phosphatidylinositol phosphorylation [GO:0046854];signal transduction [GO:0007165]	IPR000760;IPR020550	lmo:lmo1066	Biosynthesis of antibiotics;Biosynthesis of secondary metabolites;Inositol phosphate metabolism;Metabolic pathways;Streptomycin biosynthesis	lmo00521;lmo00562;lmo01100;lmo01110;lmo01130	0.781424	0.633483	0.826795	0.925309	0.796993	0.310756	0.46756	0.126087	0.286757	0.631015	0.795178	0.543658	0.0529215
Q8Y8C6	21.0362	20.5999	20.5627	20.1987	19.8436	19.4867	20.1149	19.7181	19.7836	19.9666	19.1182	20.0249	20.1282	19.7892	19.8345	20.1876	20.2989	20.2899	20.4724	20.3964	20.6805	20.7329	19.843	19.8722	19.7032	19.9173	20.2588	20.5164	+	2.44751	0.00626292	aminopeptidase activity [GO:0004177];metal ion binding [GO:0046872]	IPR008007;IPR023367	lmo:lmo0982			0.840584	0.867173	0.933558	0.80853	0.430317	0.310756	0.658671	0.278448	0.669752	0.8554	0.541715	0.118035	0.0507924
Q8Y8P0	20.8906	20.8218	21.1888	20.4436	20.511	20.4983	20.1556	20.4508	20.2696	20.1056	20.0022	20.4023	20.3188	20.2858	20.3391	20.1079	20.2268	20.3509	20.094	20.2115	20.3042	20.9671	20.4843	20.292	20.1701	20.3146	20.2285	20.2032	+	4.17989	0.000930946	ATP binding [GO:0005524];cell cycle [GO:0007049];cell division [GO:0051301];cell wall organization [GO:0071555];cytoplasm [GO:0005737];peptidoglycan biosynthetic process [GO:0009252];regulation of cell shape [GO:0008360];UDP-N-acetylmuramoyl-tripeptide-D-alanyl-D-alanine ligase activity [GO:0047480]	IPR000713;IPR004101;IPR005863;IPR013221;IPR035911;IPR036565;IPR036615	lmo:lmo0856	Lysine biosynthesis;Metabolic pathways;Peptidoglycan biosynthesis;Vancomycin resistance	lmo00300;lmo00550;lmo01100;lmo01502	0.838682	0.615582	0.390424	0.631731	0.423179	0.310756	0.318912	0.178796	0.146398	0.0998043	0.197456	0.110922	0.0536336
Q8Y8U5	17.458	17.33	17.7072	16.4944	16.6461	16.7287	16.4156	16.0823	15.912	16.1291	16.2964	16.0285	15.9277	16.1813	15.8917	16.0191	15.467	15.7803	15.4412	15.2242	15.3864	17.4984	16.6231	16.1366	16.1513	16.0002	15.7554	15.3506	+	7.27825	8.33333e-05	DNA-binding transcription factor activity [GO:0003700]	IPR000835;IPR036388;IPR036390	lmo:lmo0797			0.912855	0.892982	0.743177	0.921187	0.405762	0.310756	0.523057	0.565981	0.723859	0.487181	0.785064	0.0954256	0.0506972
Q8Y966	17.8458	17.3969	17.6571	17.5558	16.7533	16.8144	17.4074	17.0367	16.4372	17.369	17.5032	16.4528	17.6541	17.763	16.3161	17.9686	17.9778	16.4259	17.993	17.6715	16.0671	17.6332	17.0412	16.9604	17.1083	17.2444	17.4574	17.2439		0.0478569	1	ATP binding [GO:0005524];ATPase activity [GO:0016887]	IPR003439;IPR003593;IPR017871;IPR027417	lmo:lmo0667			0.85231	0.732355	0.389363	0.500664	0.429182	0.310756	0.580237	0.346146	0.452595	0.0959408	0.0644914	0.116088	0.0508178
Q8Y9D2	17.7899	18.0001	17.9812	17.0512	18.0728	18.0713	16.8738	18.7005	18.5205	16.9483	18.6902	18.7228	16.9744	18.7871	18.6395	16.675	18.7469	18.4423	16.5608	18.7507	18.97	17.9237	17.7318	18.0316	18.1204	18.1337	17.9547	18.0938		0.00067784	1	integral component of membrane [GO:0016021]	IPR012963	lmo:lmo0600			0.768846	0.947034	0.686192	0.658714	0.349448	0.310756	0.597541	0.118793	0.829076	0.402713	0.26274	0.0644883	0.0533231
Q8YA10	21.4042	21.1244	21.4301	20.6159	20.2945	20.5308	20.4863	20.4128	20.4384	20.4549	20.4829	20.5261	20.5098	20.3617	20.3234	20.3784	20.4897	20.4682	20.4257	20.3445	20.5899	21.3196	20.4804	20.4458	20.488	20.3983	20.4454	20.4534	+	6.08729	0.00016092	oxidoreductase activity [GO:0016491]	IPR000683;IPR004104;IPR036291	lmo:lmo0356			0.681062	0.947034	0.43593	0.658714	0.612775	0.310756	0.336753	0.0721649	0.830018	0.1428	0.249406	0.278315	0.0480931
Q8YA78	20.4984	19.8114	19.8277	19.6002	19.0367	19.3227	19.6263	19.1358	19.1687	19.3206	19.0261	19.0885	19.2551	19.0631	18.9831	19.1673	19.1579	19.2151	19.2558	18.8419	19.1079	20.0458	19.3198	19.3102	19.1451	19.1004	19.1801	19.0685	+	2.57933	0.00564812	NA	IPR018490	lmo:lmo0281			0.973898	0.754936	0.733604	0.921187	0.921491	0.310756	0.411559	0.789683	0.492793	0.475243	0.786884	0.76976	0.0455623
Q8YAA4	23.517	22.894	23.2623	22.8096	22.48	22.3707	22.7629	22.2058	22.4088	22.8478	22.1592	22.5997	22.6273	22.3733	22.4446	22.6204	22.8006	22.7253	22.4952	22.5956	22.7747	23.2244	22.5534	22.4592	22.5356	22.4817	22.7155	22.6218	+	1.69804	0.0267681	large ribosomal subunit [GO:0015934];regulation of translation [GO:0006417];rRNA binding [GO:0019843];structural constituent of ribosome [GO:0003735];translation [GO:0006412];tRNA binding [GO:0000049]	IPR002143;IPR005878;IPR016095;IPR023673;IPR023674;IPR028364	lmo:lmo0249	Ribosome	lmo03010	0.840584	0.691003	0.929093	0.549254	0.571835	0.310756	0.398548	0.26172	0.380383	0.838345	0.115123	0.242188	0.0438129
Q8YAD2	18.9184	18.7513	19.199	18.4413	18.5359	18.4035	18.6414	18.0065	18.2657	18.2494	18.0211	17.6482	18.5092	18.0501	18.0587	18.4252	18.2018	17.5375	18.7825	17.9194	17.5984	18.9562	18.4603	18.3045	17.9729	18.206	18.0548	18.1001		1.17685	0.0643128	N-acetyltransferase activity [GO:0008080]	IPR000182;IPR016181	lmo:lmo0212			0.925207	0.976567	0.559724	0.607637	0.860871	0.310756	0.376981	0.592708	0.94473	0.258692	0.169733	0.670458	0.044546
Q8YAR9	17.635	NaN	19.144	19.0824	NaN	15.9769	19.3571	NaN	17.2008	19.1951	NaN	15.2637	19.4695	NaN	16.18	19.0782	NaN	15.8529	19.4941	NaN	15.5612	18.3895	17.5297	18.279	17.2294	17.8247	17.4656	17.5276		0.00135697	1	cytosolic small ribosomal subunit [GO:0022627];small ribosomal subunit rRNA binding [GO:0070181];structural constituent of ribosome [GO:0003735];translation [GO:0006412]	IPR000529;IPR014717;IPR020814;IPR020815;IPR035980	lmo:lmo0044	Ribosome	lmo03010	0.881579	0.619326	0.35244	0.613858	0.752517	0.310756	0.671718	0.441695	0.213278	0.0697854	0.182111	0.470762	0.0521413
Q927J9	15.1634	14.4586	15.2085	14.9553	14.0542	14.6715	14.5667	14.0758	14.0774	14.4738	13.9696	14.4419	14.4913	14.1456	14.6398	14.6944	14.1812	14.4032	14.6047	13.7937	14.1792	14.9435	14.5604	14.2399	14.2951	14.4256	14.4263	14.1926		0.669876	0.225516	integral component of membrane [GO:0016021]	IPR010898;IPR014535	lmo:lmo2640	Biosynthesis of secondary metabolites;Terpenoid backbone biosynthesis	lmo00900;lmo01110	0.838682	0.927404	0.351052	0.536778	0.527333	0.310756	0.935303	0.184043	0.783484	0.0673344	0.0797748	0.206226	0.0409276
Q8Y9U0	14.8552	NaN	14.7524	13.9923	NaN	13.6859	13.5103	NaN	13.0552	13.32	NaN	13.2672	13.5066	NaN	12.8306	13.0737	NaN	12.6262	12.4088	NaN	12.336	14.8038	13.8391	13.2827	13.2936	13.1686	12.8499	12.3724	+	3.13941	0.00156813	bacterial-type proximal promoter sequence-specific DNA binding [GO:0000986];cytoplasm [GO:0005737];cytosol [GO:0005829];DNA-binding transcription factor activity [GO:0003700];sequence-specific DNA binding [GO:0043565]	IPR000847;IPR005119;IPR036388;IPR036390	lmo:lmo0430			0.946638	0.615582	0.661886	0.671336	0.310955	0.410384	0.832062	0.689631	0.0697519	0.375582	0.31852	0.047648	0.117381
Q8Y6Q7	15.5161	16.6644	15.9488	14.7474	15.3506	16.3766	14.9207	14.8396	17.5271	14.6318	14.3214	16.5138	13.9984	14.4733	16.9271	14.5562	14.7124	17.0102	14.3076	13.697	17.4456	16.0431	15.4915	15.7625	15.1557	15.1329	15.4263	15.1501		0.0117308	1	chloroplast [GO:0009507];tryptophan biosynthetic process [GO:0000162];tryptophan synthase activity [GO:0004834]	IPR002028;IPR011060;IPR013785;IPR018204	lmo:lmo1627	Biosynthesis of amino acids;Biosynthesis of antibiotics;Biosynthesis of secondary metabolites;Glycine, serine and threonine metabolism;Metabolic pathways;Phenylalanine, tyrosine and tryptophan biosynthesis	lmo00260;lmo00400;lmo01100;lmo01110;lmo01130;lmo01230	0.926889	0.619326	0.744596	0.311549	0.894187	0.420801	0.411559	0.615831	0.21164	0.494842	0.0199862	0.714698	0.130086
Q8Y8S5	18.3329	18.7769	18.9419	17.9278	17.9758	17.9532	17.4152	17.8631	17.5244	17.6701	17.6734	17.5275	17.5743	17.5543	17.3484	17.1156	17.0596	17.1009	17.1567	17.242	16.9096	18.6839	17.9523	17.6009	17.6237	17.4923	17.092	17.1028	+	6.5229	8.51064e-05	NA	NA	lmo:lmo0819			0.983048	0.703335	0.429032	0.635165	0.311989	0.537284	0.939874	0.83237	0.400398	0.133128	0.201609	0.0482933	0.253508
Q8Y9Q2	19.1937	18.6948	18.2689	18.9318	18.2948	18.5969	18.9834	18.4113	18.1759	18.6854	18.3859	18.1106	18.4028	18.2232	18.0507	17.7669	17.0128	17.0292	17.4517	16.8064	17.1544	18.7191	18.6079	18.5235	18.394	18.2255	17.2697	17.1375	+	3.64981	0.000974619	NA	NA	lmo:lmo0471			0.791984	0.615582	0.424641	0.605048	0.311989	0.520566	0.376981	0.137993	0.105321	0.127816	0.165428	0.0483714	0.224203
Q92BX8	21.03	20.4197	20.2293	20.2279	19.9302	20.2038	20.2566	19.9306	19.7717	19.7471	19.8406	20.0595	20.1029	19.9616	19.437	19.5707	19.7521	19.0701	19.5785	19.7175	18.696	20.5596	20.1206	19.9863	19.8824	19.8339	19.4643	19.3307	+	1.88944	0.0149648	cytosol [GO:0005829];DNA-binding transcription activator activity [GO:0001216];DNA-binding transcription factor activity [GO:0003700];phosphorelay response regulator activity [GO:0000156];protein-DNA complex [GO:0032993];transcription regulatory region sequence-specific DNA binding [GO:0000976]	IPR001789;IPR001867;IPR011006;IPR016032;IPR036388;IPR039420	lmo:lmo1377			0.950455	0.628635	0.931762	0.964534	0.968212	0.902921	0.312542	0.711741	0.26705	0.845086	0.887372	0.896612	0.811171
Q8Y4D5	14.7415	15.8196	16.2789	14.9185	15.1092	15.1244	14.2949	14.6496	14.976	14.6751	14.5289	14.3696	14.4695	13.6166	14.612	14.2765	13.6855	13.4311	13.9174	13.5612	13.0499	15.6133	15.0507	14.6402	14.5245	14.2327	13.7977	13.5095	+	3.02776	0.00197239	lipid binding [GO:0008289]	IPR003797	lmo:lmo2514			0.840584	0.990461	0.546341	0.671336	0.312734	0.403262	0.987344	0.31226	0.983858	0.246489	0.282925	0.049379	0.112483
Q8Y6E7	14.5978	18.2484	18.3403	18.2053	17.6776	17.7857	18.3887	17.4113	17.059	18.5602	17.26	17.3734	18.9715	17.3535	17.2248	19.5494	17.3365	16.5666	19.5927	16.5871	16.1699	17.0622	17.8895	17.6197	17.7312	17.8499	17.8175	17.4499		0.00562531	1	ATP-binding cassette (ABC) transporter complex [GO:0043190];nitrogen compound transport [GO:0071705];plasma membrane [GO:0005886];transmembrane transporter activity [GO:0022857]	IPR000515;IPR010065;IPR035906	lmo:lmo1740			0.838682	0.628635	0.635297	0.824297	0.312734	0.481108	0.721438	0.191748	0.281744	0.341499	0.590573	0.049043	0.185191
Q8YA91	18.8804	19.2825	19.3786	18.5276	19.1098	19.0823	18.5635	18.5993	19.4113	17.9958	18.2772	18.6955	18.3286	18.2348	19.2368	17.7006	17.6243	17.5143	17.7253	17.6117	17.3948	19.1805	18.9066	18.858	18.3228	18.6001	17.6131	17.5773	+	3.57634	0.00101463	NA	IPR013078;IPR029033	lmo:lmo0268			0.840584	0.615582	0.351052	0.671336	0.312734	0.878249	0.970053	0.276356	0.140526	0.066476	0.303317	0.0489587	0.750633
Q8YAJ4	18.3359	17.9606	17.7909	17.3135	17.2059	17.0141	17.0232	16.8516	16.783	16.8953	16.8812	16.8259	16.4741	16.744	16.5712	16.1158	16.5065	16.3564	15.2909	15.8956	15.7518	18.0291	17.1778	16.8859	16.8675	16.5964	16.3262	15.6461	+	7.40556	0.0001	NA	IPR001633;IPR035919	lmo:lmo0131			0.997003	0.615582	0.421195	0.845541	0.312734	0.662625	0.749552	0.918819	0.0989021	0.124054	0.633028	0.049274	0.418712
Q8YAC4	17.4793	18.6445	18.6261	17.3001	18.2506	17.7713	16.9019	17.0261	17.895	16.669	17.0207	16.7408	17.0182	16.8255	17.5196	16.5377	16.5322	15.7981	16.2972	16.2319	15.4625	18.25	17.774	17.2743	16.8102	17.1211	16.2893	15.9972	+	3.32826	0.00132727	cytoplasm [GO:0005737];protein folding [GO:0006457];unfolded protein binding [GO:0051082]	IPR000397;IPR016153;IPR016154	lmo:lmo0222			0.905083	0.619326	0.608064	0.718026	0.314261	0.670018	0.660635	0.522988	0.224702	0.309645	0.387997	0.0499673	0.429244
P66352	22.0165	21.7554	21.8818	21.7539	21.3586	21.5995	21.5941	21.4706	21.4699	21.6575	21.5421	21.5857	21.7083	21.4636	21.4687	21.5278	21.6032	21.6848	21.6188	21.3843	21.6737	21.8846	21.5706	21.5115	21.5951	21.5468	21.6053	21.5589		1.3044	0.0972244	cytosolic small ribosomal subunit [GO:0022627];maturation of SSU-rRNA from tricistronic rRNA transcript (SSU-rRNA, 5.8S rRNA, LSU-rRNA) [GO:0000462];mRNA 5'-UTR binding [GO:0048027];ribosomal small subunit assembly [GO:0000028];small ribosomal subunit rRNA binding [GO:0070181];structural constituent of ribosome [GO:0003735];translation [GO:0006412]	IPR001971;IPR018102;IPR019981;IPR036967	lmo:lmo2607	Ribosome	lmo03010	0.94504	0.974889	0.879152	0.658714	0.84005	0.314377	0.777113	0.681526	0.929731	0.734866	0.251268	0.620194	0.0562127
Q8Y4S9	17.6282	17.0845	17.3437	17.4469	17.2599	17.5226	17.3263	17.2332	17.1845	17.3147	17.4812	17.3992	17.3092	17.4276	17.1863	17.2658	17.5487	17.0812	16.9116	16.9483	16.9896	17.3521	17.4098	17.248	17.3984	17.3077	17.2985	16.9498		1.33994	0.0742462	cell [GO:0005623];integral component of membrane [GO:0016021];plasma membrane [GO:0005886];potassium ion transmembrane transport [GO:0071805];potassium:proton antiporter activity [GO:0015386];regulation of intracellular pH [GO:0051453];sodium ion import across plasma membrane [GO:0098719];sodium:proton antiporter activity [GO:0015385]	IPR006153;IPR018422	lmo:lmo2353			0.86451	0.757789	0.527782	0.54902	0.669008	0.314377	0.832062	0.393273	0.497615	0.228113	0.113164	0.352728	0.0556201
Q8Y5B9	15.9106	15.6518	15.897	15.1796	14.9018	15.2004	14.5106	14.5833	14.6081	14.9909	14.6687	14.8377	14.7942	14.5498	14.5124	14.8786	14.4607	14.5837	14.8381	13.7127	14.2011	15.8198	15.0939	14.5673	14.8324	14.6188	14.641	14.2506	+	3.99992	0.000668555	DNA binding [GO:0003677];DNA-binding transcription factor activity [GO:0003700]	IPR000847;IPR005119;IPR036388;IPR036390	lmo:lmo2146			0.980715	0.615582	0.389427	0.758468	0.396837	0.314377	0.60628	0.812754	0.0846913	0.0988571	0.456092	0.0911865	0.0564862
Q8Y6Y3	22.8942	22.6051	22.5869	22.0554	22.0233	21.5601	21.9043	21.8376	21.0568	21.6059	21.9004	21.2222	21.3838	21.8185	21.0397	21.4243	21.3787	21.3185	21.4187	21.6152	21.2153	22.6954	21.8796	21.5996	21.5762	21.414	21.3739	21.4164	+	2.93355	0.00272464	ATP binding [GO:0005524];cell morphogenesis [GO:0000902];cytoplasm [GO:0005737];regulation of cell shape [GO:0008360]	NA	lmo:lmo1548			0.902381	0.960248	0.804366	0.718299	0.666781	0.314377	0.881101	0.516686	0.870625	0.583055	0.388839	0.343883	0.0550377
Q8Y776	21.496	21.111	21.3822	20.7036	20.3813	20.6382	20.3018	20.2438	20.2183	20.2674	20.3336	20.3509	20.2535	20.2947	20.195	20.0155	20.2441	20.2853	19.7275	19.8887	20.2016	21.3297	20.5744	20.2546	20.3173	20.2477	20.1816	19.9393	+	6.24877	0.000153846	cell cycle [GO:0007049];cell division [GO:0051301];cell wall organization [GO:0071555];cytoplasm [GO:0005737];FAD binding [GO:0071949];peptidoglycan biosynthetic process [GO:0009252];regulation of cell shape [GO:0008360];UDP-N-acetylmuramate dehydrogenase activity [GO:0008762]	IPR003170;IPR006094;IPR011601;IPR016166;IPR016167;IPR016169;IPR036318;IPR036635	lmo:lmo1420	Amino sugar and nucleotide sugar metabolism;Metabolic pathways;Peptidoglycan biosynthesis	lmo00520;lmo00550;lmo01100	0.749786	0.960218	0.697038	0.604595	0.673848	0.314377	0.51794	0.1063	0.868677	0.422276	0.156332	0.371667	0.0551912
Q8Y795	21.26	20.7415	20.8421	20.3994	20.2428	20.3084	20.4144	20.4511	20.1368	20.6415	20.4853	20.2635	20.4722	20.4579	20.2745	20.9002	20.8235	20.6511	21.2221	20.7459	20.8316	20.9479	20.3169	20.3341	20.4634	20.4015	20.7916	20.9332	+	2.85938	0.00437601	DNA binding [GO:0003677];integral component of membrane [GO:0016021]	IPR001387;IPR010982;IPR025194	lmo:lmo1395			0.838682	0.628635	0.733777	0.694156	0.637958	0.314377	0.539249	0.240484	0.256601	0.476393	0.359807	0.30094	0.0564159
Q8Y7K4	13.8046	10.1207	NaN	13.4926	13.6948	NaN	13.7042	14.041	NaN	13.3596	13.7621	NaN	13.7626	14.1881	NaN	13.3103	12.9018	NaN	13.2318	12.3027	NaN	11.9626	13.5937	13.8726	13.5608	13.9754	13.1061	12.7673		0.282004	0.53293	cytoplasm [GO:0005737];DNA replication, removal of RNA primer [GO:0043137];manganese ion binding [GO:0030145];mismatch repair [GO:0006298];ribonuclease H2 complex [GO:0032299];RNA binding [GO:0003723];RNA-DNA hybrid ribonuclease activity [GO:0004523]	IPR001352;IPR012337;IPR022898;IPR024567;IPR036397	lmo:lmo1273	DNA replication	lmo03030	0.997003	0.970317	0.743327	0.795811	0.460346	0.314377	0.552022	0.939433	0.908586	0.490448	0.512759	0.146906	0.0562767
Q8Y798	22.0391	21.8007	21.8843	21.2926	20.9731	21.3018	21.1608	20.9565	21.0365	21.1549	20.932	21.1816	20.9681	20.9861	20.9386	20.8449	20.8151	20.9204	20.8451	20.6118	20.9677	21.908	21.1892	21.0513	21.0895	20.9643	20.8601	20.8082	+	5.98222	0.000164706	catalytic activity [GO:0003824];metal ion binding [GO:0046872]	IPR007863;IPR011249	lmo:lmo1392			0.71207	0.950943	0.527782	0.671336	0.588134	0.314855	0.420951	0.0918697	0.834294	0.22816	0.311419	0.256647	0.0569879
Q8Y3I1	NaN	11.3001	18.7419	NaN	15.5834	18.2869	NaN	16.3864	18.0878	NaN	16.5062	18.3848	NaN	16.9906	18.153	NaN	17.6006	18.4299	NaN	17.0903	18.3135	15.021	16.9352	17.2371	17.4455	17.5718	18.0152	17.7019		0.0599745	0.997465	3'-tRNA processing endoribonuclease activity [GO:0042781];ribonuclease P activity [GO:0004526];ribonuclease P complex [GO:0030677];tRNA 3'-trailer cleavage, endonucleolytic [GO:0034414];tRNA 5'-leader removal [GO:0001682];tRNA binding [GO:0000049]	IPR000100;IPR014721;IPR020539;IPR020568	lmo:lmo2855			NaN	0.881827	0.315294	0.807852	0.540141	0.885689	0.477296	NaN	0.696441	0.0498604	0.531567	0.215193	0.771252
Q8Y7H4	22.7009	22.6452	22.7133	22.4437	22.5187	22.43	22.353	22.6726	22.1486	22.3106	22.401	22.6059	22.5815	22.5169	22.4553	22.4684	22.6041	22.7223	22.7558	22.789	22.9555	22.6865	22.4641	22.3914	22.4391	22.5179	22.5983	22.8334	+	1.81723	0.0335693	cytosol [GO:0005829];metal ion binding [GO:0046872];pentose-phosphate shunt [GO:0006098];transketolase activity [GO:0004802]	IPR005474;IPR005475;IPR005478;IPR009014;IPR020826;IPR029061;IPR033247;IPR033248	lmo:lmo1305	Biosynthesis of amino acids;Biosynthesis of antibiotics;Biosynthesis of secondary metabolites;Carbon metabolism;Metabolic pathways;Microbial metabolism in diverse environments;Pentose phosphate pathway	lmo00030;lmo01100;lmo01110;lmo01120;lmo01130;lmo01200;lmo01230	0.838682	0.628635	0.514343	0.615469	0.430317	0.315527	0.334936	0.220827	0.262488	0.211335	0.183663	0.117758	0.0575424
P22262	19.1289	18.1702	18.249	18.5689	18.0162	18.8196	18.5034	17.9012	18.798	18.3127	17.8872	18.9656	18.4917	17.991	18.9973	18.8351	18.3436	18.7258	19.0801	18.5746	19.1456	18.516	18.4683	18.4008	18.3885	18.4933	18.6348	18.9334		0.115467	0.90637	DNA binding [GO:0003677];DNA-binding transcription factor activity [GO:0003700];pathogenesis [GO:0009405]	IPR012318;IPR014710;IPR018335;IPR018490;IPR036388;IPR036390	lmo:lmo0200			0.388735	0.615582	0.527782	0.755833	0.929062	0.433982	0.315918	0.0228208	0.127999	0.2271	0.436332	0.779273	0.144271
Q927C3	16.5474	15.821	14.8053	17.0459	16.5127	16.5834	16.9346	17.0415	16.8827	17.0473	16.9038	17.1711	17.28	17.1635	17.077	17.6773	17.6202	17.1396	17.4966	17.2866	17.5468	15.7246	16.714	16.9529	17.0407	17.1735	17.479	17.4433	+	3.03234	0.00210039	aerobic electron transport chain [GO:0019646];cytochrome complex [GO:0070069];electron transfer activity [GO:0009055];heme binding [GO:0020037];integral component of membrane [GO:0016021];metal ion binding [GO:0046872];oxidoreductase activity, acting on diphenols and related substances as donors, oxygen as acceptor [GO:0016682];plasma membrane [GO:0005886]	IPR002585	lmo:lmo2718	Oxidative phosphorylation;Two-component system	lmo00190;lmo02020	0.86036	0.615582	0.407318	0.54902	0.784626	0.860319	0.315918	0.3786	0.137017	0.108528	0.0979397	0.515199	0.728897
Q8Y4G3	NaN	16.552	15.3443	NaN	15.4422	15.114	NaN	14.2236	16.7447	NaN	14.1975	13.8163	NaN	14.097	15.1653	NaN	13.3244	13.1475	NaN	13.9958	12.7629	15.9482	15.2781	15.4842	14.0069	14.6312	13.236	13.3794		1.03211	0.0670709	cytosol [GO:0005829];dephosphorylation [GO:0016311];DNA repair [GO:0006281];inorganic diphosphatase activity [GO:0004427];magnesium ion binding [GO:0000287];phosphoglycolate phosphatase activity [GO:0008967]	IPR006439;IPR023198;IPR023214;IPR023733;IPR036412;IPR041492	lmo:lmo2481	Oxidative phosphorylation	lmo00190	0.981606	0.615582	0.317289	0.755833	0.634966	0.602216	0.587949	0.818617	0.0524733	0.051312	0.440306	0.297243	0.340809
Q8Y6T9	18.0183	17.7482	17.7351	17.1254	16.0723	16.269	17.0544	16.2442	16.5008	16.5432	16.994	16.4817	16.8618	16.711	16.5855	16.3115	17.0333	15.9178	15.7649	15.4722	16.0989	17.8339	16.4889	16.5998	16.673	16.7194	16.4209	15.7787	+	3.06481	0.00198035	catalytic activity [GO:0003824]	IPR000192;IPR015421;IPR015422;IPR015424;IPR016454;IPR020578	lmo:lmo1593	Metabolic pathways;Sulfur relay system;Thiamine metabolism	lmo00730;lmo01100;lmo04122	0.803354	0.615582	0.317289	0.765277	0.858026	0.587294	0.341328	0.141923	0.0787541	0.0516517	0.462644	0.66024	0.315779
Q8Y8S1	21.2772	21.3997	21.2191	20.497	20.7764	20.4002	20.0837	20.4906	19.8556	20.0555	20.3172	19.9942	20.0583	20.4058	19.9106	19.7828	20.202	19.6173	19.646	19.9901	19.4645	21.2987	20.5579	20.1433	20.1223	20.1249	19.8674	19.7002	+	4.56747	0.000387097	oxidoreductase activity [GO:0016491]	IPR018170;IPR020471;IPR023210;IPR036812	lmo:lmo0823	Metabolic pathways;Propanoate metabolism;Pyruvate metabolism	lmo00620;lmo00640;lmo01100	0.881899	0.806189	0.317289	0.54902	0.396837	0.367231	0.446274	0.468305	0.580384	0.0513386	0.110888	0.0886192	0.084639
Q8Y9A6	18.5934	18.0261	18.2216	18.1624	17.5779	17.9126	17.8974	17.4022	17.4189	17.8294	17.3085	17.5475	17.8194	17.3244	17.4654	17.7208	16.8798	16.7624	17.638	16.3446	16.7548	18.2804	17.8843	17.5728	17.5618	17.5364	17.121	16.9125	+	1.80143	0.0167861	integral component of membrane [GO:0016021]	NA	lmo:lmo0626			0.838682	0.663441	0.317289	0.536778	0.54975	0.508955	0.837761	0.1848	0.336143	0.0513626	0.0795917	0.223782	0.212516
Q8YAE4	16.1458	16.3693	16.2595	12.0684	13.4078	13.8479	12.0578	NaN	13.1562	11.5158	NaN	12.8159	11.3257	NaN	12.4423	11.0948	NaN	12.6827	10.2456	NaN	12.9951	16.2582	13.108	12.607	12.1659	11.884	11.8888	11.6204	+	2.30899	0.00490881	hydrolase activity, hydrolyzing O-glycosyl compounds [GO:0004553];integral component of membrane [GO:0016021];outer membrane [GO:0019867];peptidoglycan turnover [GO:0009254]	IPR007137;IPR010611;IPR011098;IPR036908	lmo:lmo0186			0.390745	0.725429	0.512902	0.633138	0.472966	0.512975	0.244484	0.0233123	0.442382	0.206892	0.199227	0.163692	0.215753
P0DJP2	22.2724	21.8227	21.9646	21.501	21.1803	21.4369	21.1843	21.1059	21.1039	20.9594	20.9703	21.1044	20.865	20.9212	21.0083	20.4732	20.6298	20.4817	20.0087	20.1693	20.3091	22.0199	21.3727	21.1314	21.0114	20.9315	20.5282	20.1623	+	8.41148	0	endoribonuclease activity [GO:0004521];integral component of membrane [GO:0016021];mRNA catabolic process [GO:0006402];nucleolus [GO:0005730];plasma membrane [GO:0005886];RNA binding [GO:0003723]	IPR003607;IPR004087;IPR004088;IPR006674;IPR006675;IPR017705;IPR022711;IPR036612	lmo:lmo1399	RNA degradation	lmo03018	0.838682	0.974889	0.318531	0.72457	0.851587	0.593777	0.561948	0.194488	0.927107	0.0542022	0.39948	0.645073	0.325137
Q8Y4T6	14.4943	14.4005	13.548	18.6458	18.8034	18.6002	18.6718	19.0044	18.5218	18.6949	19.016	18.2052	17.792	18.3942	18.0973	17.7475	18.0117	17.4936	17.1407	17.3612	16.9907	14.1476	18.6831	18.7327	18.6387	18.0945	17.7509	17.1642	+	9.26785	0	ATP binding [GO:0005524];ATPase activity [GO:0016887];ATPase-coupled amino acid transmembrane transporter activity [GO:0015424]	IPR003439;IPR003593;IPR017871;IPR027417;IPR030679	lmo:lmo2346	ABC transporters	lmo02010	0.957775	0.862337	0.318531	0.320518	0.792606	0.539617	0.960642	0.740247	0.658021	0.0541504	0.0215815	0.53909	0.256372
Q8Y4V1	NaN	15.5707	15.0643	NaN	14.7649	14.9875	NaN	13.9354	15.7275	NaN	13.1219	14.2088	NaN	12.8308	15.4606	NaN	12.6198	13.0688	NaN	12.2616	12.6782	15.3175	14.8762	14.8314	13.6654	14.1457	12.8443	12.4699		0.967142	0.0793603	DNA binding [GO:0003677]	IPR001387;IPR010982	lmo:lmo2329			0.946664	0.500425	0.318531	0.671336	0.466764	0.889205	0.404434	0.69645	0.025571	0.0526556	0.31047	0.157847	0.785086
Q8Y6P1	10.7994	NaN	11.1721	9.44906	NaN	NaN	9.5632	NaN	12.2667	10.0169	NaN	10.5245	10.5714	NaN	10.4394	9.41734	NaN	NaN	9.54612	NaN	NaN	10.9858	NaN	10.9149	10.2707	10.5054	NaN	NaN		0.0628359	0.999893	NA	IPR025889	lmo:lmo1643			0.416472	NaN	0.318531	0.945992	NaN	NaN	NaN	0.0256942	NaN	0.0527539	0.837858	NaN	NaN
Q8Y915	22.9314	21.8659	21.8322	22.0222	21.6069	22.1631	22.2573	21.5888	21.897	21.6411	21.6749	21.9837	22.2361	21.7459	21.8419	21.5183	21.7995	21.7757	21.497	21.3534	21.8397	22.2098	21.9307	21.9144	21.7666	21.9413	21.6978	21.5634		0.426369	0.425695	carbohydrate derivative binding [GO:0097367];carbohydrate metabolic process [GO:0005975];cytosol [GO:0005829];fructose 6-phosphate metabolic process [GO:0006002];glutamine metabolic process [GO:0006541];glutamine-fructose-6-phosphate transaminase (isomerizing) activity [GO:0004360];protein N-linked glycosylation [GO:0006487];UDP-N-acetylglucosamine metabolic process [GO:0006047]	IPR001347;IPR005855;IPR017932;IPR029055;IPR035466;IPR035490	lmo:lmo0727	Alanine, aspartate and glutamate metabolism;Amino sugar and nucleotide sugar metabolism;Biosynthesis of antibiotics;Metabolic pathways	lmo00250;lmo00520;lmo01100;lmo01130	0.845085	0.628635	0.318531	0.667131	0.99759	0.698478	0.700192	0.324856	0.272824	0.0536	0.273464	0.996261	0.468162
Q927L4	21.5395	21.1742	21.3116	20.7618	20.3465	19.807	20.7864	21.0287	20.1395	20.5556	20.5892	20.0811	20.3961	20.6159	19.8491	20.3352	20.8082	20.3199	20.1627	20.4807	20.3718	21.3417	20.3051	20.6515	20.4087	20.287	20.4878	20.3384	+	1.63998	0.024918	cytosolic large ribosomal subunit [GO:0022625];rRNA binding [GO:0019843];structural constituent of ribosome [GO:0003735];translation [GO:0006412];tRNA binding [GO:0000049]	IPR000114;IPR016180;IPR020798;IPR036920	lmo:lmo2625	Ribosome	lmo03010	0.768846	0.619326	0.318531	0.935441	0.966101	0.420801	0.557393	0.117049	0.196085	0.0530492	0.819255	0.886934	0.129104
Q7AP68	19.6184	18.9927	18.9047	18.6343	18.3317	18.2495	18.3164	18.0644	17.87	18.1109	18.2968	18.1362	18.3627	18.1895	17.9305	18.2299	17.9345	17.118	18.4594	17.4095	16.9797	19.172	18.4052	18.0836	18.1813	18.1609	17.7608	17.6162	+	1.99314	0.0114233	integral component of membrane [GO:0016021];plasma membrane [GO:0005886];transmembrane transport [GO:0055085]	IPR000515;IPR035906	lmo:lmo1425	ABC transporters	lmo02010	0.881899	0.732619	0.804604	0.728909	0.673716	0.937608	0.318912	0.468246	0.453735	0.588662	0.404302	0.364502	0.874512
Q8Y3U3	16.6015	15.6567	15.7129	15.879	15.2718	15.0498	15.6987	15.3395	15.2442	15.7686	15.0465	15.4295	15.7571	15.6977	15.4571	16.051	15.87	16.2871	15.9332	15.9677	16.5251	15.9903	15.4002	15.4275	15.4148	15.6373	16.0694	16.142		1.26753	0.0533137	flavin adenine dinucleotide binding [GO:0050660];integral component of membrane [GO:0016021];plasma membrane [GO:0005886]	IPR000644;IPR002550;IPR005170;IPR016169;IPR036318	lmo:lmo2738			0.92648	0.615582	0.998667	0.978485	0.5842	0.783167	0.318912	0.599397	0.132659	0.998667	0.93633	0.252663	0.59818
Q8Y3W4	19.8604	19.2073	18.8686	19.4224	18.7998	19.1297	19.1316	18.8804	18.6488	19.1233	18.8476	19.0455	19.3906	18.9107	19.0061	19.1672	19.0598	18.8085	19.1052	18.6586	19.1139	19.3121	19.1173	18.8869	19.0055	19.1025	19.0118	18.9592		0.16988	0.822023	ATP binding [GO:0005524];ATPase activity [GO:0016887];ATPase-coupled transmembrane transporter activity [GO:0042626];cell [GO:0005623];cell redox homeostasis [GO:0045454];glutathione transmembrane transport [GO:0034775];integral component of plasma membrane [GO:0005887];plasma membrane [GO:0005886]	IPR003439;IPR003593;IPR011527;IPR014223;IPR027417;IPR036640	lmo:lmo2715	ABC transporters	lmo02010	0.840584	0.892982	0.70944	0.901806	0.945672	0.442372	0.318912	0.294344	0.726373	0.436506	0.742155	0.83384	0.15361
Q8Y3X4	18.3166	17.9675	18.2496	17.3199	16.9858	17.0668	17.3869	16.6083	16.8486	17.483	16.7589	16.8517	17.0161	16.5517	16.3774	17.07	16.3849	16.4524	17.3256	15.9958	15.9444	18.1779	17.1242	16.9479	17.0312	16.6484	16.6357	16.4219	+	2.42872	0.00535347	NA	IPR021701	lmo:lmo2705			0.881899	0.803951	0.98507	0.547583	0.765527	0.519263	0.318912	0.453933	0.576165	0.953554	0.0930813	0.48752	0.222591
Q8Y4M3	23.0276	22.5397	22.7982	22.0701	21.8268	21.9272	21.9848	21.7957	21.7547	21.8074	21.8888	21.8207	21.7589	21.6371	21.6258	21.3768	21.5738	21.6615	21.2982	21.4313	21.6378	22.7885	21.9414	21.8451	21.839	21.6739	21.5373	21.4558	+	6.28107	0.00015625	iron-sulfur cluster assembly [GO:0016226]	IPR000825;IPR011542;IPR037284	lmo:lmo2414			0.838682	0.628635	0.789012	0.953867	0.464489	0.7245	0.318912	0.178863	0.25923	0.55257	0.865402	0.151036	0.527021
Q8Y5W9	18.8945	19.3225	19.6565	18.7005	18.8643	18.8711	18.5795	18.7909	18.6709	18.4958	18.5247	18.8076	18.7109	18.6659	18.7374	18.7362	18.5257	18.5683	19.115	18.709	18.9372	19.2912	18.8119	18.6804	18.6094	18.7048	18.61	18.9204	+	2.16951	0.0130384	carbohydrate metabolic process [GO:0005975];cytosol [GO:0005829];glycerol-3-phosphate biosynthetic process [GO:0046167];glycerol-3-phosphate catabolic process [GO:0046168];glycerol-3-phosphate dehydrogenase [NAD(P)+] activity [GO:0047952];glycerol-3-phosphate dehydrogenase [NAD+] activity [GO:0004367];glycerol-3-phosphate dehydrogenase complex [GO:0009331];glycerol-3-phosphate metabolic process […	IPR006109;IPR006168;IPR008927;IPR011128;IPR013328;IPR036291	lmo:lmo1936	Biosynthesis of secondary metabolites;Glycerophospholipid metabolism	lmo00564;lmo01110	0.838682	0.621917	0.813987	0.81806	0.479418	0.68712	0.318912	0.212673	0.235429	0.607223	0.56432	0.169601	0.45077
Q8Y672	16.8905	16.7884	17.5293	17.1912	17.6299	16.813	17.2346	17.3698	16.9449	16.9786	17.0067	16.3505	17.4286	17.2895	16.5579	17.0936	17.1839	15.5217	17.4259	17.5432	15.0338	17.0694	17.2114	17.1831	16.7786	17.092	16.5997	16.6676		0.0545823	1	ATP binding [GO:0005524];cytosol [GO:0005829];guanylate kinase activity [GO:0004385]	IPR008144;IPR008145;IPR017665;IPR020590;IPR027417	lmo:lmo1827	Metabolic pathways;Purine metabolism	lmo00230;lmo01100	0.997003	0.615582	0.342293	0.755833	0.444226	0.763605	0.318912	0.995651	0.127723	0.0625453	0.446185	0.131983	0.574816
Q8Y6P5	15.5673	15.115	14.7302	15.6557	15.3092	13.9577	15.7536	15.3285	12.7788	15.8773	15.5902	13.8391	15.9541	15.684	13.5266	15.9065	15.9859	13.9407	15.8028	15.6804	12.8949	15.1375	14.9742	14.6203	15.1022	15.0549	15.2777	14.7927		0.00199622	1	base-excision repair [GO:0006284];DNA-3-methyladenine glycosylase activity [GO:0008725]	IPR005019;IPR011257	lmo:lmo1639	Base excision repair	lmo03410	0.878861	0.619326	0.389363	0.807941	0.975094	0.446071	0.318912	0.433501	0.182555	0.0959273	0.533663	0.914679	0.157596
Q8Y6S2	15.0396	16.5126	16.9394	15.0891	16.5882	14.8301	15.1956	15.1439	14.9656	14.5341	15.0852	14.743	15.4358	15.3491	14.9115	15.0115	15.3126	12.5922	15.3803	15.669	15.1535	16.1639	15.5025	15.1017	14.7874	15.2321	14.3054	15.4009		0.680624	0.183162	aminopeptidase activity [GO:0004177];metal ion binding [GO:0046872]	IPR008007;IPR023367	lmo:lmo1611			0.838682	0.615582	0.533125	0.789397	0.413486	0.581582	0.318912	0.229381	0.0658262	0.235982	0.50574	0.10174	0.304429
Q8Y6V0	20.4615	21.2674	21.1675	20.1232	20.8118	20.6294	19.5725	20.3869	20.3523	19.8336	20.1069	20.2411	19.7887	20.0784	20.3881	19.3672	19.7712	20.0456	19.5047	19.8955	19.9424	20.9655	20.5215	20.1039	20.0605	20.0851	19.728	19.7809	+	2.09292	0.0104129	acetate kinase activity [GO:0008776];acetyl-CoA biosynthetic process [GO:0006085];ATP binding [GO:0005524];cytoplasm [GO:0005737];magnesium ion binding [GO:0000287];organic acid metabolic process [GO:0006082]	IPR000890;IPR004372;IPR023865	lmo:lmo1581	Carbon metabolism;Metabolic pathways;Methane metabolism;Microbial metabolism in diverse environments;Propanoate metabolism;Pyruvate metabolism;Taurine and hypotaurine metabolism	lmo00430;lmo00620;lmo00640;lmo00680;lmo01100;lmo01120;lmo01200	0.840584	0.675864	0.892145	0.828246	0.994657	0.733207	0.318912	0.279624	0.351621	0.761732	0.601859	0.968813	0.539485
Q8Y5Z6	20.1011	20.251	20.0041	19.4752	19.7866	19.9165	19.1452	19.7316	19.5472	18.9053	19.2181	19.547	18.92	19.3758	19.4868	18.4661	18.9417	18.985	18.3384	18.7262	18.8039	20.1187	19.7261	19.4747	19.2234	19.2608	18.7976	18.6229	+	3.95095	0.000705234	4-hydroxy-tetrahydrodipicolinate reductase [GO:0008839];cytosol [GO:0005829];diaminopimelate biosynthetic process [GO:0019877];lysine biosynthetic process via diaminopimelate [GO:0009089];NAD binding [GO:0051287];NADP binding [GO:0050661];oxidoreductase activity, acting on CH or CH2 groups, NAD or NADP as acceptor [GO:0016726]	IPR000846;IPR022663;IPR022664;IPR023940;IPR036291	lmo:lmo1907	Biosynthesis of amino acids;Biosynthesis of antibiotics;Biosynthesis of secondary metabolites;Lysine biosynthesis;Metabolic pathways;Microbial metabolism in diverse environments;Monobactam biosynthesis	lmo00261;lmo00300;lmo01100;lmo01110;lmo01120;lmo01130;lmo01230	0.92648	0.615582	0.527782	0.997543	0.944841	0.662625	0.319353	0.605827	0.118673	0.224349	0.97364	0.821141	0.418019
Q8Y692	22.2277	21.6788	21.9836	21.6157	21.2338	21.2081	21.4241	21.1188	21.0514	21.3168	21.2186	21.1327	21.2835	21.1846	20.9474	21.2906	21.3535	21.0533	21.1663	20.9672	21.0685	21.9633	21.3525	21.1981	21.2227	21.1385	21.2325	21.0674	+	3.13212	0.00282734	ATP binding [GO:0005524];chromosome [GO:0005694];chromosome condensation [GO:0030261];cytoplasm [GO:0005737];DNA binding [GO:0003677];DNA replication [GO:0006260];sister chromatid cohesion [GO:0007062]	IPR003395;IPR010935;IPR011890;IPR024704;IPR027417;IPR036277	lmo:lmo1804			0.983048	0.615582	0.421195	0.658714	0.390334	0.706921	0.319353	0.860677	0.103077	0.125131	0.253144	0.08407	0.489301
Q8Y797	21.4811	21.146	21.5035	20.8416	20.8956	21.2426	20.6589	20.7241	20.7938	20.4997	20.6651	21.0368	20.7911	20.8073	20.8885	20.6181	20.9191	20.7488	20.8198	20.6689	20.8574	21.3769	20.9933	20.7256	20.7338	20.829	20.762	20.782	+	2.45575	0.00876454	catalytic activity [GO:0003824];metal ion binding [GO:0046872]	IPR007863;IPR011249;IPR011765	lmo:lmo1393			0.881899	0.678019	0.813987	0.745085	0.732357	0.539786	0.319353	0.453183	0.359461	0.606472	0.420725	0.449756	0.257349
Q8Y8J3	19.133	18.1697	18.6312	18.5482	18.4854	18.2141	18.7582	18.3217	17.918	18.5496	18.465	18.0264	18.3009	18.4132	17.942	18.3618	18.6148	18.0985	18.2244	18.3606	18.4828	18.6447	18.4159	18.3326	18.347	18.2187	18.3584	18.3559		0.112512	0.936179	integral component of membrane [GO:0016021]	IPR002549	lmo:lmo0908			0.970294	0.960218	0.918105	0.807617	0.792606	0.934178	0.319353	0.778579	0.865832	0.819441	0.52872	0.53733	0.867541
Q92BP2	18.9407	18.7328	19.2559	18.5921	19.2361	18.595	18.6979	18.9966	18.8339	18.5997	19.0679	18.5062	18.6674	19.1078	18.7545	18.8377	18.786	18.6997	19.3557	19.17	19.0185	18.9764	18.8077	18.8428	18.7246	18.8432	18.7745	19.1814		0.458128	0.430134	carbon-nitrogen ligase activity, with glutamine as amido-N-donor [GO:0016884]	IPR003789;IPR019004;IPR023168;IPR042184	lmo:lmo1468			0.909478	0.525755	0.408065	0.605048	0.732993	0.566228	0.319353	0.532122	0.0304557	0.110134	0.16542	0.451711	0.285821
Q8Y532	16.8955	16.7385	17.418	16.535	15.2852	14.3856	17.1614	14.922	14.3826	16.8591	15.2779	14.6774	16.8599	14.7106	14.3025	17.1916	14.2305	15.7154	17.2893	14.6949	15.0075	17.0173	15.4019	15.4887	15.6048	15.291	15.7125	15.6639		0.164985	0.758723	pseudouridine synthase activity [GO:0009982];pseudouridine synthesis [GO:0001522];RNA binding [GO:0003723]	IPR006145;IPR006224;IPR006225;IPR020103	lmo:lmo2244			0.464699	0.615582	0.979357	0.319747	0.756149	0.459053	0.328283	0.031505	0.141965	0.932588	0.0211237	0.475553	0.167853
Q8Y6B7	21.0283	21.3272	21.4473	20.297	20.4785	20.4986	20.0565	20.2853	20.1584	20.0434	20.225	20.4028	20.1323	20.1084	20.1769	20.1148	19.8947	20.362	20.3316	19.6324	20.4109	21.2676	20.4247	20.1667	20.2237	20.1392	20.1238	20.125	+	3.80412	0.00101	5-(carboxyamino)imidazole ribonucleotide synthase activity [GO:0034028];ATP binding [GO:0005524];cytosol [GO:0005829];'de novo' IMP biosynthetic process [GO:0006189];metal ion binding [GO:0046872];NAD binding [GO:0051287];oxidation-reduction process [GO:0055114];phosphoribosylaminoimidazole carboxylase activity [GO:0004638]	IPR003135;IPR005875;IPR006140;IPR011054;IPR011761;IPR013815;IPR016185;IPR040686	lmo:lmo1774	Biosynthesis of antibiotics;Biosynthesis of secondary metabolites;Metabolic pathways;Purine metabolism	lmo00230;lmo01100;lmo01110;lmo01130	0.687087	0.867173	0.408065	0.605048	0.346961	0.356866	0.320867	0.0843138	0.668982	0.110957	0.16569	0.0612059	0.0717357
Q8Y8G2	19.0431	18.5291	18.6723	18.4502	17.9935	18.3138	18.1388	17.8772	17.9644	18.0236	17.7512	18.0043	18.2781	17.6808	17.8708	18.164	17.5927	17.9938	18.1006	17.294	18.0033	18.7481	18.2525	17.9935	17.9264	17.9432	17.9169	17.7993	+	1.85602	0.0181084	ATP binding [GO:0005524];ATPase activity, coupled [GO:0042623];cellular response to DNA damage stimulus [GO:0006974];cytosol [GO:0005829];protein folding [GO:0006457];response to heat [GO:0009408];unfolded protein binding [GO:0051082]	IPR001404;IPR020568;IPR020575;IPR036890	lmo:lmo0942	NOD-like receptor signaling pathway	lmo04621	0.950455	0.615582	0.389363	0.651221	0.673716	0.402911	0.320867	0.707717	0.085953	0.0951747	0.22339	0.368053	0.111438
Q8Y645	17.2858	17.4684	16.7445	16.823	16.2472	16.1282	16.6601	17.5382	15.7144	16.7112	15.4524	15.8453	16.8899	15.8736	15.616	17.1198	15.1659	15.0292	17.1548	15.0671	14.6884	17.1662	16.3995	16.6376	16.0029	16.1265	15.7716	15.6367		0.419467	0.372021	peptidase activity [GO:0008233]	IPR003709;IPR009045	lmo:lmo1855	Metabolic pathways;Peptidoglycan biosynthesis;Two-component system;Vancomycin resistance	lmo00550;lmo01100;lmo01502;lmo02020	0.958196	0.817176	0.588995	0.658714	0.99526	0.532416	0.321165	0.741871	0.592725	0.286083	0.257103	0.982621	0.244241
Q8Y7F8	19.7673	19.5827	19.5101	18.5942	18.2492	17.9988	18.6222	18.5185	17.8907	18.5034	18.1171	17.9931	18.2154	18.0307	17.8283	18.0975	17.6701	17.7855	17.9562	17.5716	18.0905	19.62	18.2807	18.3438	18.2045	18.0248	17.851	17.8727	+	4.76365	0.00037551	NA	IPR007393;IPR035931;IPR037465	lmo:lmo1323			0.838682	0.881827	0.896791	0.972382	0.929062	0.420801	0.321165	0.24946	0.69905	0.767486	0.908204	0.777987	0.131157
Q8YAU8	17.3771	16.8006	NaN	16.755	16.6997	NaN	16.6992	16.4071	NaN	16.6864	16.7979	NaN	16.6195	16.8499	NaN	16.8054	17.3492	NaN	16.746	16.7123	NaN	17.0888	16.7273	16.5531	16.7421	16.7347	17.0773	16.7292		0.487667	0.363359	aerobic electron transport chain [GO:0019646];aerobic respiration [GO:0009060];ATP synthesis coupled electron transport [GO:0042773];cytochrome bo3 ubiquinol oxidase activity [GO:0009486];cytochrome o ubiquinol oxidase complex [GO:0009319];cytochrome-c oxidase activity [GO:0004129];electron transfer activity [GO:0009055];electron transport coupled proton transport [GO:0015990];integral component …	IPR000298;IPR013833;IPR014246;IPR024791;IPR033946;IPR035973	lmo:lmo0015	Metabolic pathways;Oxidative phosphorylation	lmo00190;lmo01100	0.997003	0.619326	0.495731	0.783462	0.81203	0.581582	0.321165	0.941871	0.170884	0.191046	0.489166	0.574534	0.304065
Q8Y5K8	21.194	20.3482	20.3385	20.7191	20.067	20.6008	20.7672	20.2755	20.1895	20.5323	20.3975	20.5129	20.7241	20.4227	20.3669	20.6816	20.5173	20.5116	20.5218	20.4464	20.6304	20.6269	20.4623	20.4107	20.4809	20.5046	20.5702	20.5329		0.013865	1	ATP binding [GO:0005524];ATP-dependent peptidase activity [GO:0004176];integral component of membrane [GO:0016021];protein catabolic process [GO:0030163];serine-type endopeptidase activity [GO:0004252]	IPR001478;IPR008269;IPR014721;IPR020568;IPR027065;IPR036034	lmo:lmo2051			0.846376	0.970317	0.359898	0.54902	0.32126	0.321349	0.981023	0.339026	0.907497	0.072321	0.113885	0.0515814	0.0592528
Q8YAD4	21.0513	21.7017	21.5643	20.0722	20.1926	19.9662	20.0687	19.8972	19.8277	20.1311	20.3547	19.6657	19.4152	19.5908	19.4806	19.4243	18.9901	20.2736	19.4492	19.6979	19.9958	21.4391	20.077	19.9312	20.0505	19.4955	19.5627	19.7143	+	4.03389	0.00062963	cell morphogenesis [GO:0000902];cell wall organization [GO:0071555];cytoplasm [GO:0005737];glucosamine-1-phosphate N-acetyltransferase activity [GO:0019134];lipid A biosynthetic process [GO:0009245];lipopolysaccharide biosynthetic process [GO:0009103];magnesium ion binding [GO:0000287];peptidoglycan biosynthetic process [GO:0009252];regulation of cell shape [GO:0008360];UDP-N-acetylglucosamine bi…	IPR001451;IPR005882;IPR011004;IPR018357;IPR025877;IPR029044;IPR038009	lmo:lmo0198	Amino sugar and nucleotide sugar metabolism;Biosynthesis of antibiotics;Metabolic pathways	lmo00520;lmo01100;lmo01130	0.987308	0.927404	0.5436	0.635165	0.321314	0.593777	0.603124	0.893023	0.790194	0.244772	0.202536	0.0519918	0.325658
Q8Y6E8	18.1104	18.5493	18.4598	18.0429	18.0129	17.7178	17.2208	17.5654	17.3	17.5563	17.5162	17.0929	17.6972	17.6218	17.3107	17.5437	17.1142	16.9277	17.6341	17.2174	17.1394	18.3731	17.9245	17.3621	17.3885	17.5432	17.1952	17.3303	+	3.46927	0.00140171	ATP binding [GO:0005524];ATPase activity [GO:0016887]	IPR003439;IPR003593;IPR017871;IPR027417	lmo:lmo1739			0.997003	0.640426	0.408065	0.671336	0.421741	0.321349	0.643647	0.993406	0.292888	0.111382	0.317362	0.109097	0.0591213
Q8Y6V2	16.5527	17.9548	17.7842	16.4961	17.1787	17.2983	16.3263	16.1956	17.9327	16.6632	15.722	16.911	16.6627	15.7046	17.8031	16.6428	14.8564	16.8315	17.0927	15.2911	17.3144	17.4306	16.991	16.8182	16.4321	16.7235	16.1102	16.5661		0.167238	0.764644	alanine catabolic process [GO:0006524];alanine dehydrogenase activity [GO:0000286];L-alanine catabolic process [GO:0042853];nucleotide binding [GO:0000166]	IPR007698;IPR007886;IPR008141;IPR008143;IPR036291	lmo:lmo1579	Alanine, aspartate and glutamate metabolism;Metabolic pathways;Taurine and hypotaurine metabolism	lmo00250;lmo00430;lmo01100	0.987308	0.834949	0.389427	0.671336	0.673848	0.321443	0.567934	0.891939	0.619139	0.0970502	0.28995	0.37454	0.0594864
Q8Y781	18.9252	19.1191	19.4445	18.3267	18.9483	19.0036	18.2892	18.4315	18.8262	18.5865	18.1097	18.9882	18.501	18.0608	19.0193	19.141	17.6224	19.2411	19.6687	17.2898	19.6428	19.1629	18.7595	18.5156	18.5615	18.527	18.6682	18.8671		0.0425313	1	hydroxymethylglutaryl-CoA synthase activity [GO:0004421];isoprenoid biosynthetic process [GO:0008299]	IPR011554;IPR013528;IPR013746;IPR016039	lmo:lmo1415	Biosynthesis of antibiotics;Biosynthesis of secondary metabolites;Butanoate metabolism;Metabolic pathways;Synthesis and degradation of ketone bodies;Terpenoid backbone biosynthesis;Valine, leucine and isoleucine degradation	lmo00072;lmo00280;lmo00650;lmo00900;lmo01100;lmo01110;lmo01130	0.838682	0.617376	0.323809	0.547583	0.797147	0.544259	0.585327	0.239537	0.163307	0.0561556	0.093661	0.544642	0.26644
Q8YA75	18.8644	18.9728	18.7721	18.8736	18.9128	18.9996	18.9899	19.0815	18.9337	18.8512	19.1319	18.8979	18.6698	19.164	18.7491	18.9092	19.2458	18.7337	18.6585	18.7896	18.5954	18.8697	18.9287	19.0017	18.9603	18.8609	18.9629	18.6812		0.477667	0.474689	ATP binding [GO:0005524];ATPase activity [GO:0016887];ATPase-coupled amino acid transmembrane transporter activity [GO:0015424];methionine transport [GO:0015821];plasma membrane [GO:0005886]	IPR003439;IPR003593;IPR017871;IPR017908;IPR018449;IPR026253;IPR027417;IPR041701	lmo:lmo0284	ABC transporters	lmo02010	0.838682	0.619326	0.323809	0.658714	0.799911	0.356866	0.425133	0.242609	0.191822	0.0560745	0.25596	0.549997	0.0753281
Q8Y682	NaN	17.0021	17.3066	NaN	16.3337	15.4263	NaN	15.2569	16.3074	NaN	15.1642	15.2798	NaN	15.5383	15.9344	NaN	14.9285	14.5768	NaN	14.3824	14.1693	17.1543	15.88	15.7821	15.222	15.7364	14.7526	14.2759	+	2.43534	0.00449518	ATP binding [GO:0005524];thiamine binding [GO:0030975];thiamine diphosphate biosynthetic process [GO:0009229];thiamine diphosphokinase activity [GO:0004788];thiamine metabolic process [GO:0006772]	IPR006282;IPR007371;IPR007373;IPR036759	lmo:lmo1817	Metabolic pathways;Thiamine metabolism	lmo00730;lmo01100	0.881899	0.628635	0.527782	0.324503	0.444226	0.837006	0.688748	0.464057	0.27872	0.22874	0.0222826	0.133744	0.688641
Q8YAD1	18.4108	18.4379	18.8581	17.3377	17.4102	17.3855	17.5468	17.2744	17.7078	17.4178	17.6351	17.5693	16.9571	17.3382	17.2863	17.4441	17.0047	17.9916	17.5904	17.6855	18.1038	18.5689	17.3778	17.5097	17.5407	17.1938	17.4801	17.7932	+	3.33926	0.00156485	aminoacyl-tRNA hydrolase activity [GO:0004045];cytoplasm [GO:0005737];translation [GO:0006412]	IPR001328;IPR018171;IPR036416	lmo:lmo0213			0.946664	0.661644	0.968864	0.54902	0.677033	0.767112	0.324572	0.69854	0.331466	0.916445	0.108317	0.380604	0.58204
Q8Y8E8	16.2405	18.5507	18.5171	16.2449	18.9027	17.8109	15.9323	17.6985	18.8244	15.4569	17.1675	17.7749	15.7843	17.4158	18.8133	15.2857	18.0173	17.5943	15.2517	18.2114	17.5989	17.7694	17.6528	17.4851	16.7997	17.3378	16.9658	17.0207		0.0134456	1	carbohydrate metabolic process [GO:0005975];metal ion binding [GO:0046872];N-acetylglucosamine catabolic process [GO:0006046];N-acetylglucosamine-6-phosphate deacetylase activity [GO:0008448]	IPR003764;IPR006680;IPR011059;IPR032466	lmo:lmo0956	Amino sugar and nucleotide sugar metabolism;Biosynthesis of antibiotics;Metabolic pathways	lmo00520;lmo01100;lmo01130	0.912855	0.745962	0.514257	0.613858	0.764533	0.807923	0.325624	0.540255	0.47841	0.210088	0.176393	0.4849	0.636117
Q8Y7K1	19.7167	19.5474	19.56	19.0357	19.1819	19.1039	18.9215	19.0218	18.5281	18.6645	19.0425	18.7352	18.7583	19.1292	18.646	18.4721	18.9435	18.6665	18.4137	18.622	18.4748	19.608	19.1072	18.8238	18.8141	18.8445	18.694	18.5035	+	3.76443	0.00113882	5,10-methylenetetrahydrofolate-dependent tRNA (m5U54) methyltransferase activity [GO:0030698];cytosol [GO:0005829];flavin adenine dinucleotide binding [GO:0050660];methylenetetrahydrofolate-tRNA-(uracil-5-)-methyltransferase (FADH2-oxidizing) activity [GO:0047151];tRNA methylation [GO:0030488];tRNA wobble uridine modification [GO:0002098]	IPR002218;IPR004417;IPR020595;IPR036188	lmo:lmo1276			0.909478	0.927404	0.326065	0.671336	0.447536	0.70353	0.687308	0.531493	0.782905	0.0567635	0.301614	0.137704	0.481014
Q8Y8H6	18.0833	17.5943	18.0397	20.78	20.2225	20.7525	20.8871	20.8707	20.5898	20.9855	20.7355	20.7321	20.9693	20.6932	20.4454	21.1163	20.6815	20.5435	21.0056	20.6132	20.7984	17.9057	20.585	20.7825	20.8177	20.7027	20.7804	20.8057	+	8.37488	0	integral component of membrane [GO:0016021];metal ion binding [GO:0046872];plasma membrane [GO:0005886];sulfuric ester hydrolase activity [GO:0008484]	IPR000917;IPR012160;IPR017850	lmo:lmo0927	Glycerolipid metabolism;Metabolic pathways	lmo00561;lmo01100	0.997003	0.978686	0.389427	0.617669	0.389004	0.840427	0.32636	0.933416	0.955197	0.0987953	0.18736	0.0821548	0.703478
Q8Y5R5	18.5019	18.3826	17.937	18.5985	18.3634	17.915	18.4278	18.3904	17.9297	18.2698	18.4203	17.8933	18.2493	18.2668	17.8392	18.5877	18.5219	17.6331	18.218	17.9975	17.6425	18.2738	18.2923	18.2493	18.1945	18.1184	18.2475	17.9527		0.0561333	1	isoleucine biosynthetic process [GO:0009097];L-threonine ammonia-lyase activity [GO:0004794];pyridoxal phosphate binding [GO:0030170];threonine catabolic process [GO:0006567];threonine metabolic process [GO:0006566]	IPR000634;IPR001721;IPR001926;IPR011820;IPR036052	lmo:lmo1991	Biosynthesis of amino acids;Biosynthesis of antibiotics;Biosynthesis of secondary metabolites;Carbon metabolism;Glycine, serine and threonine metabolism;Metabolic pathways;Valine, leucine and isoleucine biosynthesis	lmo00260;lmo00290;lmo01100;lmo01110;lmo01130;lmo01200;lmo01230	0.39329	0.615582	0.514257	0.637407	0.328151	0.892687	0.472826	0.0237307	0.0960175	0.210145	0.210769	0.0539996	0.791147
P64074	20.9082	22.4878	22.5029	20.9085	22.9813	22.0621	20.9275	22.1023	22.4186	20.6616	21.203	21.7431	21.0133	21.233	22.4388	20.6289	21.1662	21.1193	21.3773	21.9232	21.4709	21.9663	21.984	21.8161	21.2026	21.5617	20.9714	21.5905		0.261735	0.592516	cell surface [GO:0009986];extracellular region [GO:0005576];glycolytic process [GO:0006096];magnesium ion binding [GO:0000287];pathogenesis [GO:0009405];phosphopyruvate hydratase activity [GO:0004634];phosphopyruvate hydratase complex [GO:0000015]	IPR000941;IPR020809;IPR020810;IPR020811;IPR029017;IPR036849	lmo:lmo2455	Biosynthesis of amino acids;Biosynthesis of antibiotics;Biosynthesis of secondary metabolites;Carbon metabolism;Glycolysis / Gluconeogenesis;Metabolic pathways;Methane metabolism;Microbial metabolism in diverse environments;RNA degradation	lmo00010;lmo00680;lmo01100;lmo01110;lmo01120;lmo01130;lmo01200;lmo01230;lmo03018	0.838682	0.62241	0.355664	0.776941	0.570029	0.588261	0.328283	0.196742	0.237499	0.0708966	0.48274	0.240012	0.32008
Q8Y7E7	17.541	18.1636	18.4239	16.7519	17.6752	17.093	16.7197	16.9274	16.441	16.6344	16.9004	16.1655	16.428	16.8257	16.2663	16.478	15.337	15.5355	16.0032	14.797	13.9252	18.0428	17.1734	16.696	16.5668	16.5067	15.7835	14.9085	+	3.55999	0.000933333	5-formyltetrahydrofolate cyclo-ligase activity [GO:0030272];ATP binding [GO:0005524];folic acid-containing compound biosynthetic process [GO:0009396];metal ion binding [GO:0046872];tetrahydrofolate interconversion [GO:0035999]	IPR002698;IPR024185;IPR037171	lmo:lmo1336	Metabolic pathways;One carbon pool by folate	lmo00670;lmo01100	0.935767	0.678019	0.932951	0.758468	0.63469	0.371288	0.328283	0.637165	0.359444	0.854223	0.455592	0.295991	0.0869523
Q8Y576	12.1141	17.4945	17.462	14.0648	16.8529	16.0288	14.5812	16.087	17.2527	15.2471	16.1688	15.512	15.8428	16.1258	16.2138	16.7356	15.6175	14.8458	17.4263	15.3341	14.4324	15.6902	15.6488	15.9737	15.6426	16.0608	15.733	15.7309		0.000101837	1	response to oxidative stress [GO:0006979]	IPR003718;IPR015946;IPR019953;IPR036102	lmo:lmo2199			0.912855	0.615582	0.370532	0.757429	0.464489	0.459053	0.330015	0.556849	0.105906	0.0808796	0.451933	0.155298	0.168198
Q8Y635	18.2271	17.7881	18.0333	17.3746	17.061	16.0319	16.9846	16.7715	16.6262	16.7544	16.7694	16.4544	16.7012	16.6372	16.2631	16.3085	15.9627	16.1905	15.7684	15.9083	15.8344	18.0162	16.8225	16.7941	16.6594	16.5338	16.1539	15.8371	+	4.50791	0.000386617	carbon catabolite repression of transcription [GO:0045013];DNA-binding transcription factor activity [GO:0003700]	IPR000644;IPR013196;IPR016842;IPR018356;IPR036388;IPR036390	lmo:lmo1865			0.963661	0.619326	0.697038	0.604595	0.33071	0.695423	0.387742	0.761388	0.192991	0.420789	0.155612	0.0546409	0.461431
Q8Y3L2	17.6969	19.9853	19.4138	17.5974	19.9097	18.2617	17.3521	18.0813	19.8435	17.2735	17.4494	18.1176	17.5666	17.2409	19.5218	16.802	16.7746	17.2686	17.0956	17.0782	17.1343	19.032	18.5896	18.4256	17.6135	18.1098	16.9484	17.1027		0.895895	0.100373	NA	IPR008323	lmo:lmo2823			0.86451	0.702766	0.36849	0.692863	0.444226	0.733207	0.331451	0.395937	0.397613	0.0789168	0.356677	0.132395	0.53979
Q8Y3T8	NaN	16.9176	14.7071	NaN	15.0033	15.8443	NaN	14.2645	16.48	NaN	14.2713	14.431	NaN	14.3569	14.5088	NaN	14.1199	13.5714	NaN	13.686	13.1842	15.8123	15.4238	15.3723	14.3511	14.4329	13.8456	13.4351		0.710248	0.157326	aldehyde-lyase activity [GO:0016832];carbohydrate metabolic process [GO:0005975];cytoplasm [GO:0005737];pentose-phosphate shunt [GO:0006098];sedoheptulose-7-phosphate:D-glyceraldehyde-3-phosphate glyceronetransferase activity [GO:0004801]	IPR001585;IPR004731;IPR013785;IPR018225;IPR022999;IPR033919	lmo:lmo2743	Biosynthesis of amino acids;Biosynthesis of antibiotics;Biosynthesis of secondary metabolites;Carbon metabolism;Metabolic pathways;Microbial metabolism in diverse environments;Pentose phosphate pathway	lmo00030;lmo01100;lmo01110;lmo01120;lmo01130;lmo01200;lmo01230	0.88131	0.941306	0.986545	0.568488	0.85848	0.746972	0.331451	0.439759	0.809858	0.957964	0.124717	0.664889	0.553945
Q8Y400	NaN	18.9697	17.8964	NaN	18.5339	16.0383	NaN	18.0265	15.7338	NaN	17.7039	15.5758	NaN	17.4195	15.756	NaN	16.5471	14.4511	NaN	16.1669	13.3359	18.433	17.2861	16.8802	16.6399	16.5877	15.4991	14.7514		0.407611	0.361175	cytosol [GO:0005829];DNA-binding transcription activator activity [GO:0001216];DNA-binding transcription factor activity [GO:0003700];phosphorelay response regulator activity [GO:0000156];protein-DNA complex [GO:0032993];transcription regulatory region sequence-specific DNA binding [GO:0000976]	IPR001789;IPR001867;IPR011006;IPR036388;IPR039420	lmo:lmo2678	Quorum sensing;Two-component system	lmo02020;lmo02024	0.768846	0.66883	0.679706	0.959547	0.701621	0.708643	0.331451	0.117951	0.340657	0.392687	0.881504	0.409321	0.493571
Q8Y4D8	18.3065	18.1013	18.1845	17.6196	17.3809	18.2525	17.4228	17.4353	17.7124	17.3736	17.4119	17.8968	16.7886	17.2944	17.64	16.7543	16.8242	17.6577	16.6991	16.1535	17.8046	18.1974	17.751	17.5235	17.5608	17.241	17.0787	16.8857	+	1.2671	0.0478758	cytoplasm [GO:0005737];translation release factor activity, codon specific [GO:0016149]	IPR000352;IPR004374;IPR005139	lmo:lmo2509			0.840584	0.615582	0.546441	0.658058	0.901242	0.887629	0.331451	0.314073	0.11595	0.246897	0.229882	0.731321	0.779782
Q8Y631	15.699	NaN	14.9163	14.7757	NaN	14.7032	14.5022	NaN	14.0967	14.2708	NaN	14.5062	14.3512	NaN	14.162	13.6564	NaN	14.1078	12.8849	NaN	14.0729	15.3076	14.7394	14.2994	14.3885	14.2566	13.8821	13.4789	+	1.29918	0.0397278	integral component of membrane [GO:0016021]	IPR010343;IPR021062;IPR038323	lmo:lmo1869			0.973838	0.970317	0.853168	0.978485	0.634966	0.507406	0.331451	0.78676	0.913475	0.685369	0.936923	0.296624	0.207265
Q8Y6G1	18.6977	19.8744	19.3572	18.2717	19.4336	17.929	17.8392	18.574	18.045	17.9379	18.3185	17.6122	18.0248	18.2787	18.2497	17.9428	18.3985	17.306	18.5234	18.5531	17.0788	19.3098	18.5447	18.1527	17.9562	18.1844	17.8825	18.0517		1.01181	0.0828044	oxidoreductase activity [GO:0016491]	IPR000683;IPR036291	lmo:lmo1726			0.71207	0.619326	0.408065	0.891398	0.482299	0.57435	0.331451	0.0922071	0.213678	0.111709	0.721606	0.173079	0.294132
Q8Y6R3	19.3516	19.6587	20.9099	18.5935	18.8998	18.6233	18.1412	18.6318	18.5133	18.1464	18.6011	18.3554	17.978	18.4969	18.4245	17.4494	18.4589	18.6809	17.3712	18.669	18.923	19.9734	18.7055	18.4288	18.3677	18.2998	18.1964	18.3211	+	1.8088	0.0148564	hydrolase activity [GO:0016787]	IPR000086;IPR015797	lmo:lmo1621			0.674348	0.617376	0.605352	0.99867	0.827577	0.719278	0.331451	0.0662882	0.164878	0.307302	0.993587	0.597112	0.50489
Q8Y7N4	14.1202	15.7602	15.7664	13.1792	15.059	14.4224	13.1153	13.9175	14.6483	13.0463	13.1976	13.6503	12.8588	13.6785	14.065	12.2154	11.3494	13.6219	12.6144	13.33	12.3278	15.2156	14.2202	13.8937	13.298	13.5341	12.3956	12.7574	+	1.89186	0.0114084	cytosol [GO:0005829];hydrolase activity [GO:0016787];metal ion binding [GO:0046872];retrograde transport, endosome to Golgi [GO:0042147];retromer complex [GO:0030904]	IPR000979;IPR024654;IPR028661;IPR029052;IPR041802	lmo:lmo1240			0.983048	0.647589	0.428856	0.811872	0.668567	0.852859	0.331451	0.869154	0.302912	0.131238	0.552614	0.351211	0.720096
Q8Y7Q5	22.2331	21.551	21.5276	21.4253	21.277	21.4088	21.3232	21.2654	21.1633	21.2244	21.2227	21.3573	21.3785	21.376	21.1366	21.153	21.3873	21.3242	21.3143	21.1758	21.4478	21.7706	21.3704	21.2507	21.2682	21.297	21.2882	21.3127		1.38171	0.0605151	aminopeptidase activity [GO:0004177];metal ion binding [GO:0046872]	IPR008007;IPR023367	lmo:lmo1217			0.877471	0.712467	0.973069	0.951571	0.787769	0.537284	0.331451	0.419996	0.415821	0.923897	0.851314	0.52273	0.253402
Q8Y836	19.805	20.6964	20.6705	19.3098	20.2019	19.4219	18.879	19.6334	19.5863	18.8657	18.6796	19.1773	18.9656	19.3158	19.5148	18.8125	19.1103	19.0474	18.987	19.324	19.1414	20.3906	19.6445	19.3662	18.9075	19.2654	18.9901	19.1508	+	2.62053	0.00430619	dTDP-4-dehydrorhamnose 3,5-epimerase activity [GO:0008830];dTDP-rhamnose biosynthetic process [GO:0019305]	IPR000888;IPR011051;IPR014710	lmo:lmo1082	Biosynthesis of antibiotics;Biosynthesis of secondary metabolites;Metabolic pathways;Polyketide sugar unit biosynthesis;Streptomycin biosynthesis	lmo00521;lmo00523;lmo01100;lmo01110;lmo01130	0.970294	0.628635	0.559724	0.658714	0.518505	0.674012	0.331451	0.779524	0.268827	0.259149	0.254734	0.2007	0.435431
Q8YA88	20.0926	19.4981	19.4672	19.7194	18.6203	19.6452	19.838	18.5836	19.5693	19.8514	18.6326	19.9733	20.1974	18.4592	19.8916	20.6136	18.3561	20.7418	21.1263	17.9727	21.1546	19.686	19.3283	19.3303	19.4858	19.5161	19.9038	20.0845		0.0183282	1	beta-glucosidase activity [GO:0008422];carbohydrate metabolic process [GO:0005975]	IPR001360;IPR017853;IPR018120;IPR033132	lmo:lmo0271	Glycolysis / Gluconeogenesis;Starch and sucrose metabolism	lmo00010;lmo00500	0.881899	0.834949	0.902812	0.536778	0.677384	0.4335	0.331451	0.469883	0.619978	0.787976	0.0824268	0.381339	0.143528
Q8Y8D3	17.4011	17.6645	NaN	16.5081	17.6426	NaN	16.2319	16.6883	NaN	16.0828	16.8386	NaN	16.102	16.8444	NaN	15.1005	16.6254	NaN	14.7611	16.2202	NaN	17.5328	17.0754	16.4601	16.4607	16.4732	15.863	15.4907		0.656132	0.187911	pentose-phosphate shunt, non-oxidative branch [GO:0009052];ribose-5-phosphate isomerase activity [GO:0004751]	IPR004788;IPR020672;IPR037171	lmo:lmo0975	Biosynthesis of amino acids;Biosynthesis of antibiotics;Biosynthesis of secondary metabolites;Carbon metabolism;Metabolic pathways;Microbial metabolism in diverse environments;Pentose phosphate pathway	lmo00030;lmo01100;lmo01110;lmo01120;lmo01130;lmo01200;lmo01230	0.878861	0.961754	0.485363	0.773144	0.393106	0.331883	0.660635	0.424195	0.878261	0.179091	0.474195	0.0864258	0.0625352
Q8YAF2	22.4686	22.1341	22.3142	21.7308	21.5158	21.4034	21.516	21.4056	21.246	21.364	21.4753	21.354	21.346	21.3784	21.1449	21.3495	21.4233	21.3105	21.2155	21.2905	21.2528	22.3057	21.55	21.3892	21.3978	21.2898	21.3611	21.2529	+	6.31448	0.000134228	ATP binding [GO:0005524];cytoplasm [GO:0005737];methionine-tRNA ligase activity [GO:0004825];methionyl-tRNA aminoacylation [GO:0006431];tRNA binding [GO:0000049]	IPR002547;IPR004495;IPR009080;IPR012340;IPR013155;IPR014729;IPR014758;IPR015413;IPR023457;IPR033911;IPR041872	lmo:lmo0177	Aminoacyl-tRNA biosynthesis;Metabolic pathways;Selenocompound metabolism	lmo00450;lmo00970;lmo01100	0.860004	0.947034	0.955071	0.935441	0.981375	0.331883	0.822433	0.367886	0.827424	0.896159	0.818614	0.922531	0.0624361
Q8Y455	18.1898	17.2338	18.3335	18.1399	17.8742	18.0254	18.5492	18.1375	18.0663	18.2028	18.308	18.3855	18.6235	18.4967	18.3958	18.5364	18.6852	19.0738	18.9709	18.7852	19.2779	17.9191	18.0131	18.251	18.2988	18.5054	18.7651	19.0113	+	2.35267	0.00719884	ATP binding [GO:0005524];ATPase activity [GO:0016887];ATPase-coupled transmembrane transporter activity [GO:0042626];ATP-binding cassette (ABC) transporter complex [GO:0043190]	IPR003439;IPR003593;IPR015856;IPR017871;IPR027417;IPR030946	lmo:lmo2600	ABC transporters	lmo02010	0.501742	0.617376	0.47666	0.607637	0.332173	0.631267	0.406464	0.0351734	0.166643	0.171033	0.168147	0.0553253	0.382193
Q8Y7K6	17.2278	17.0458	16.3894	16.8961	16.4886	16.6829	16.4984	16.4645	16.0024	16.3594	16.6125	16.6771	16.6534	16.7796	15.8552	16.585	16.7455	16.4378	16.1802	16.2372	16.2118	16.8877	16.6892	16.3218	16.5497	16.4294	16.5894	16.2097		0.754613	0.193294	integral component of plasma membrane [GO:0005887];serine-type endopeptidase activity [GO:0004252];signal peptide processing [GO:0006465]	IPR000223;IPR015927;IPR019756;IPR019757;IPR019758;IPR036286	lmo:lmo1271	Protein export	lmo03060	0.997003	0.805738	0.855616	0.774528	0.332368	0.420801	0.901378	0.992162	0.57852	0.691876	0.478658	0.0555792	0.128914
Q8YA96	24.3389	23.7838	23.9555	23.7284	23.3651	23.6064	23.7251	23.4122	23.5072	23.5846	23.4411	23.6212	23.4885	23.473	23.48	23.4972	23.6019	23.6719	23.5831	23.4457	23.7547	24.0261	23.5666	23.5482	23.549	23.4805	23.5903	23.5945	+	1.7467	0.0324717	DNA binding [GO:0003677];DNA-directed 5'-3' RNA polymerase activity [GO:0003899];magnesium ion binding [GO:0000287];transcription, DNA-templated [GO:0006351];zinc ion binding [GO:0008270]	IPR000722;IPR006592;IPR007066;IPR007080;IPR007081;IPR007083;IPR012754;IPR038120;IPR042102	lmo:lmo0259	RNA polymerase	lmo03020	0.838682	0.970317	0.733604	0.706638	0.874827	0.332678	0.570444	0.25054	0.915016	0.475746	0.373105	0.68599	0.0631326
Q8Y4U9	19.8494	20.1456	20.2107	19.6434	19.6552	19.6051	19.4069	19.6773	19.0964	19.3849	19.7065	19.5136	19.5322	19.7125	19.3185	19.2014	19.2896	19.0758	19.1418	19.1334	18.8197	20.0685	19.6346	19.3935	19.535	19.5211	19.1889	19.0316	+	3.67461	0.0013363	NA	NA	lmo:lmo2331			0.840584	0.619326	0.58857	0.646079	0.365013	0.446232	0.333114	0.295088	0.222335	0.284798	0.217083	0.0688817	0.158253
Q8Y6J1	18.3936	18.9185	18.7648	17.5722	17.2222	17.7963	17.6061	17.2705	17.7767	17.8407	17.6002	17.6678	16.7534	17.1675	17.336	17.4076	17.1964	17.9276	17.5044	16.9883	17.7358	18.6923	17.5302	17.5511	17.7029	17.0856	17.5106	17.4095	+	3.31007	0.00154947	cytoplasm [GO:0005737];regulation of DNA repair [GO:0006282]	IPR003783;IPR036388	lmo:lmo1693			0.846376	0.817323	0.428127	0.551869	0.533455	0.933722	0.333114	0.338678	0.593921	0.129149	0.117732	0.209935	0.866489
Q8Y8N8	19.1265	19.0874	19.2155	18.5303	18.4517	18.6158	18.315	18.328	18.144	18.257	18.3613	18.2232	18.3518	18.3097	18.0696	18.3399	18.2322	17.8142	18.2832	18.0911	17.4201	19.1431	18.5326	18.2623	18.2805	18.2437	18.1288	17.9314	+	3.56218	0.00133628	DNA binding [GO:0003677];regulation of transcription, DNA-templated [GO:0006355]	IPR000843;IPR010982;IPR028082	lmo:lmo0858			0.86036	0.961754	0.640655	0.658714	0.638024	0.421382	0.333114	0.386141	0.877383	0.35167	0.255914	0.307308	0.132426
Q8Y4L5	15.8828	16.7271	16.6405	15.9882	16.1042	15.8596	14.8277	15.7103	15.6695	14.9323	15.7709	15.7758	14.8336	15.4225	16.023	13.8847	14.9848	15.3652	13.126	15.3783	15.2027	16.4168	15.984	15.4025	15.493	15.4264	14.7449	14.569	+	1.23224	0.0463423	cytosol [GO:0005829];DNA-binding transcription activator activity [GO:0001216];DNA-binding transcription factor activity [GO:0003700];phosphorelay response regulator activity [GO:0000156];protein-DNA complex [GO:0032993];transcription regulatory region sequence-specific DNA binding [GO:0000976]	IPR001789;IPR001867;IPR011006;IPR016032;IPR036388;IPR039420	lmo:lmo2422			0.977066	0.619326	0.899496	0.655563	0.685579	0.333226	0.652024	0.799538	0.168916	0.773003	0.227262	0.391474	0.0636644
Q8Y4S8	19.1137	18.2309	18.4216	18.6976	18.2952	17.6432	18.5227	18.5588	17.1764	18.5182	18.6278	17.1951	18.5037	18.5813	16.9519	18.1537	18.711	17.0325	17.9724	18.4612	16.6827	18.5888	18.212	18.086	18.1137	18.0123	17.9658	17.7054		0.0504618	1	hydrolase activity, acting on carbon-nitrogen (but not peptide) bonds [GO:0016810]	IPR011059;IPR013108;IPR032466;IPR033932	lmo:lmo2354			0.783805	0.940487	0.527782	0.671336	0.982083	0.333226	0.794124	0.130217	0.807565	0.226795	0.315709	0.930394	0.0639094
Q8Y841	21.6191	21.0909	21.1971	20.9051	20.6843	21.163	20.9383	20.7714	20.7754	20.8487	20.8143	21.0335	20.9285	20.8196	20.7726	21.0903	21.0674	20.9229	21.1073	20.7738	21.1155	21.3024	20.9175	20.8284	20.8988	20.8402	21.0269	20.9989		1.20026	0.0933228	CDP-glycerol glycerophosphotransferase activity [GO:0047355];membrane [GO:0016020]	IPR007554	lmo:lmo1077			0.849314	0.978281	0.389427	0.658714	0.4911	0.333226	0.442753	0.341689	0.95415	0.0982073	0.236004	0.180864	0.063753
[truncated: 1,088 more rows]
[truncated: 9 more columns]

## Sheet: 02_ΔclpC_total
	protein abundance (log2)																					average protein abundance (log2)															comparison to wt
[truncated: 1,692 more rows]
[truncated: 9 more columns]

## Sheet: 03_degradation
	protein abundances																																										pair-wise analysis ΔclpC-wt, for each TP
[truncated: 1,640 more rows]
[truncated: 32 more columns]

## Sheet: 04_synthesis
	protein abundances																																										pair-wise analysis ΔclpC-wt, for each TP
[truncated: 1,363 more rows]
[truncated: 20 more columns]

## Sheet: 05_in_vitro_degradation
	protein abundances																																										pair-wise analysis ΔclpC-wt, for each TP
[truncated: 1,442 more rows]
[truncated: 31 more columns]

## Sheet: 06_in_vitro_synthesis
	protein abundances																																										pair-wise analysis ΔclpC-wt, for each TP
[truncated: 1,795 more rows]
[truncated: 18 more columns]

## Sheet: 07_1D_HL
Type	Term	Size	Score	P value	N: Benj. Hoch. FDR	Mean	Median
[truncated: 31 more rows]

[truncated: 5 more sheets: 08_Fisher_HL, 09_1D_clpC, 10_1D_WT, 11_1D_heavy, 12_1D_light]
